# Supplementary material for: Landscape Simplification Modifies Trap-Nesting Bee and Wasp Communities in the Subtropics
Source: Insects. 2020 Dec 1;11(12):853. doi: 10.3390/insects11120853 (PMC7760584; doi:10.3390/insects11120853)
Supplement: Supplementary file 1 [file insects-11-00853-s001.zip]

Archive with 5 entries (3 files):
- insects-1008898-supplementary/
- insects-1008898-supplementary/insects-1008898-supple-conversion/
- insects-1008898-supplementary/insects-1008898-supple-conversion/Data S1.xlsx
- insects-1008898-supplementary/insects-1008898-supple-conversion/Script S1.zip
- insects-1008898-supplementary/insects-1008898-supple-conversion/Table S1.docx
