# Supplementary material for: Landscape Simplification Modifies Trap-Nesting Bee and Wasp Communities in the Subtropics
Source: Insects. 2020 Dec 1;11(12):853. doi: 10.3390/insects11120853 (PMC7760584; doi:10.3390/insects11120853)
Supplement: Supplementary file 1 [file insects-11-00853-s001.zip › insects-1008898-supplementary/insects-1008898-supple-conversion/Data S1.xlsx]

## Sheet: Occupancy
Latitude	LandUse	Unit	OccupiedTotal	Site	Subsite	SeasonAus	SeasonEU	MaxTemp	Rainfall	Date	OccupiedCobb	Occupied100mm	Occupied150mm	OccupiedTimber	NWasps	NBees	PcEmergentsBees	PcOccupiedTotal	PcOccupiedCobb	PcOccupied100mm	PcOccupied150mm	PcOccupiedTimber	PlantRichness	PlantDiversity	PcForest	PcOrchard	DistForest
North	Orchard	101	3	P3	a	Wet	Summer	30.69	2.74	2017-02-13	0	2	1	3	NA	NA	NA	25	0	40	20	30	4.86	4.29	3.53	93.21	212
North	Orchard	102	9	P3	a	Wet	Summer	30.69	2.74	2017-02-13	0	4	3	7	0	1	100	75	0	80	60	70	4.86	4.29	3.53	93.21	212
North	Orchard	103	3	P3	b	Wet	Summer	30.69	2.74	2017-02-13	0	1	1	2	0	1	100	25	0	20	20	20	4.86	4.29	3.53	93.21	212
North	Orchard	104	0	P3	b	Wet	Summer	30.69	2.74	2017-02-13	0	0	0	0	NA	NA	NA	0	0	0	0	0	4.86	4.29	3.53	93.21	212
North	Orchard	105	8	P2	a	Wet	Summer	30.69	2.74	2017-02-13	0	5	2	7	1	0	0	66.67	0	100	40	70	2.08	3.73	0	92.04	640
North	Forest	106	7	F2	a	Wet	Summer	30.71	2.72	2017-02-14	0	4	3	7	NA	NA	NA	58.33	0	80	60	70	3.84	4.67	89.79	0	0
North	Forest	109	10	F1	a	Wet	Summer	30.71	2.72	2017-02-14	0	5	5	10	0	10	100	83.33	0	100	100	100	2.01	3.87	96.36	0	0
North	Forest	110	8	F1	a	Wet	Summer	30.71	2.72	2017-02-14	0	2	4	6	1	2	66.67	66.67	0	40	80	60	2.01	3.87	96.36	0	0
North	Forest	111	9	F1	b	Wet	Summer	30.71	2.72	2017-02-14	0	3	5	8	3	1	25	75	0	60	100	80	2.01	3.87	96.36	0	0
North	Forest	112	11	F1	b	Wet	Summer	30.71	2.72	2017-02-14	0	4	4	8	2	5	71.43	91.67	0	80	80	80	2.01	3.87	96.36	0	0
South	Orchard	113	5	P4	a	Wet	Summer	29.54	1.36	2017-02-27	2	2	2	4	2	0	0	41.67	100	40	40	40	2.5	4.07	16.74	80.08	177
South	Orchard	114	9	P4	a	Wet	Summer	29.54	1.36	2017-02-27	0	5	4	9	3	0	0	75	0	100	80	90	2.5	4.07	16.74	80.08	177
South	Orchard	115	4	P4	b	Wet	Summer	29.54	1.36	2017-02-27	0	2	2	4	3	0	0	33.33	0	40	40	40	2.5	4.07	16.74	80.08	177
South	Orchard	116	2	P4	b	Wet	Summer	29.54	1.36	2017-02-27	0	1	1	2	1	0	0	16.67	0	20	20	20	2.5	4.07	16.74	80.08	177
South	Forest	117	8	F4	a	Wet	Summer	29.54	1.36	2017-02-27	0	3	5	8	4	0	0	66.67	0	60	100	80	4.62	4.83	75.06	20.65	0
South	Forest	118	2	F4	a	Wet	Summer	29.54	1.36	2017-02-27	0	2	0	2	1	0	0	16.67	0	40	0	20	4.62	4.83	75.06	20.65	0
South	Forest	119	1	F4	b	Wet	Summer	29.54	1.36	2017-02-27	0	1	0	1	NA	NA	NA	8.33	0	20	0	10	4.62	4.83	75.06	20.65	0
South	Forest	120	6	F4	b	Wet	Summer	29.54	1.36	2017-02-27	0	2	4	6	NA	NA	NA	50	0	40	80	60	4.62	4.83	75.06	20.65	0
South	Forest	121	7	F3	b	Wet	Summer	29.8	1.42	2017-02-27	0	4	3	7	NA	NA	NA	58.33	0	80	60	70	3.99	4.74	97.52	0	0
South	Forest	122	10	F3	b	Wet	Summer	29.8	1.42	2017-02-27	0	5	4	9	3	0	0	83.33	0	100	80	90	3.99	4.74	97.52	0	0
South	Forest	123	7	F3	a	Wet	Summer	29.8	1.42	2017-02-27	0	3	2	5	4	0	0	58.33	0	60	40	50	3.99	4.74	97.52	0	0
North	Orchard	101	1	P3	a	Wet	Autumn	32.41	2.04	2017-03-18	1	0	0	0	NA	NA	NA	8.33	50	0	0	0	4.86	4.29	3.53	93.21	212
North	Orchard	102	1	P3	a	Wet	Autumn	32.41	2.04	2017-03-18	1	0	0	0	NA	NA	NA	8.33	50	0	0	0	4.86	4.29	3.53	93.21	212
North	Orchard	103	1	P3	b	Wet	Autumn	32.41	2.04	2017-03-18	1	0	0	0	NA	NA	NA	8.33	50	0	0	0	4.86	4.29	3.53	93.21	212
North	Orchard	104	0	P3	b	Wet	Autumn	32.41	2.04	2017-03-18	0	0	0	0	NA	NA	NA	0	0	0	0	0	4.86	4.29	3.53	93.21	212
North	Orchard	105	0	P2	a	Wet	Autumn	32.41	2.04	2017-03-18	0	0	0	0	NA	NA	NA	0	0	0	0	0	2.08	3.73	0	92.04	640
North	Forest	106	1	F2	a	Wet	Autumn	32.41	2.04	2017-03-18	1	0	0	0	NA	NA	NA	8.33	50	0	0	0	3.84	4.67	89.79	0	0
North	Forest	109	4	F1	a	Wet	Autumn	32.41	2.04	2017-03-18	0	0	2	2	0	2	100	33.33	0	0	40	20	2.01	3.87	96.36	0	0
North	Forest	110	3	F1	a	Wet	Autumn	32.41	2.04	2017-03-18	0	3	0	3	NA	NA	NA	25	0	60	0	30	2.01	3.87	96.36	0	0
North	Forest	111	2	F1	b	Wet	Autumn	32.41	2.04	2017-03-18	0	2	0	2	NA	NA	NA	16.67	0	40	0	20	2.01	3.87	96.36	0	0
North	Forest	112	6	F1	b	Wet	Autumn	32.41	2.04	2017-03-18	2	0	3	3	1	3	75	50	100	0	60	30	2.01	3.87	96.36	0	0
South	Orchard	113	1	P4	a	Cool	Winter	26.57	5.04	2017-05-30	0	0	1	1	NA	NA	NA	8.33	0	0	20	10	2.5	4.07	16.74	80.08	177
South	Orchard	114	1	P4	a	Cool	Winter	26.57	5.04	2017-05-30	0	1	0	1	NA	NA	NA	8.33	0	20	0	10	2.5	4.07	16.74	80.08	177
South	Orchard	115	2	P4	b	Cool	Winter	26.57	5.04	2017-05-30	0	2	0	2	NA	NA	NA	16.67	0	40	0	20	2.5	4.07	16.74	80.08	177
South	Orchard	116	3	P4	b	Cool	Winter	26.57	5.04	2017-05-30	0	3	0	3	NA	NA	NA	25	0	60	0	30	2.5	4.07	16.74	80.08	177
South	Forest	117	2	F4	a	Cool	Winter	26.57	5.04	2017-05-30	1	0	1	1	1	1	50	16.67	50	0	20	10	4.62	4.83	75.06	20.65	0
South	Forest	118	3	F4	a	Cool	Winter	26.57	5.04	2017-05-30	0	3	0	3	NA	NA	NA	25	0	60	0	30	4.62	4.83	75.06	20.65	0
South	Forest	119	3	F4	b	Cool	Winter	26.57	5.04	2017-05-30	0	2	1	3	NA	NA	NA	25	0	40	20	30	4.62	4.83	75.06	20.65	0
South	Forest	120	2	F4	b	Cool	Winter	26.57	5.04	2017-05-30	0	1	1	2	NA	NA	NA	16.67	0	20	20	20	4.62	4.83	75.06	20.65	0
South	Forest	121	4	F3	b	Cool	Winter	26.53	4.99	2017-05-31	0	2	2	4	1	0	0	33.33	0	40	40	40	3.99	4.74	97.52	0	0
South	Forest	122	4	F3	b	Cool	Winter	26.53	4.99	2017-05-31	0	3	1	4	0	1	100	33.33	0	60	20	40	3.99	4.74	97.52	0	0
South	Forest	123	2	F3	a	Cool	Winter	26.53	4.99	2017-05-31	0	2	0	2	NA	NA	NA	16.67	0	40	0	20	3.99	4.74	97.52	0	0
North	Orchard	102	2	P3	a	Cool	Winter	26.53	3.67	2017-06-10	0	2	0	2	0	2	100	16.67	0	40	0	20	4.86	4.29	3.53	93.21	212
North	Orchard	103	4	P3	b	Cool	Winter	26.53	3.67	2017-06-10	0	4	0	4	2	0	0	33.33	0	80	0	40	4.86	4.29	3.53	93.21	212
North	Orchard	104	1	P3	b	Cool	Winter	26.53	3.67	2017-06-10	0	1	0	1	NA	NA	NA	8.33	0	20	0	10	4.86	4.29	3.53	93.21	212
North	Orchard	105	1	P2	a	Cool	Winter	26.53	3.67	2017-06-10	0	1	0	1	NA	NA	NA	8.33	0	20	0	10	2.08	3.73	0	92.04	640
North	Forest	106	5	F2	a	Cool	Winter	26.5	3.63	2017-06-11	0	5	0	5	NA	NA	NA	41.67	0	100	0	50	3.84	4.67	89.79	0	0
North	Forest	109	2	F1	a	Cool	Winter	26.5	3.63	2017-06-11	0	1	0	1	0	1	100	16.67	0	20	0	10	2.01	3.87	96.36	0	0
North	Forest	110	6	F1	a	Cool	Winter	26.5	3.63	2017-06-11	1	3	2	5	1	2	66.67	50	50	60	40	50	2.01	3.87	96.36	0	0
North	Forest	111	5	F1	b	Cool	Winter	26.5	3.63	2017-06-11	1	2	2	4	0	2	100	41.67	50	40	40	40	2.01	3.87	96.36	0	0
North	Forest	112	3	F1	b	Cool	Winter	26.5	3.63	2017-06-11	1	2	0	2	NA	NA	NA	25	50	40	0	20	2.01	3.87	96.36	0	0
North	Orchard	124	10	P2	b	Cool	Winter	26.5	3.63	2017-06-11	0	5	5	10	1	0	0	83.33	0	100	100	100	2.08	3.73	0	92.04	640
North	Orchard	101	1	P3	a	Dry	Spring	24.49	0.29	2017-08-05	0	1	0	1	NA	NA	NA	8.33	0	20	0	10	4.86	4.29	3.53	93.21	212
North	Orchard	101	6	P3	a	Dry	Spring	25.19	0.17	2017-09-16	0	5	1	6	5	0	0	50	0	100	20	60	4.86	4.29	3.53	93.21	212
North	Orchard	102	3	P3	a	Dry	Spring	25.19	0.17	2017-09-16	0	3	0	3	2	0	0	25	0	60	0	30	4.86	4.29	3.53	93.21	212
North	Orchard	103	1	P3	b	Dry	Spring	25.19	0.17	2017-09-16	0	0	1	1	NA	NA	NA	8.33	0	0	20	10	4.86	4.29	3.53	93.21	212
North	Orchard	104	6	P3	b	Dry	Spring	25.19	0.17	2017-09-16	0	1	5	6	6	1	14.29	50	0	20	100	60	4.86	4.29	3.53	93.21	212
North	Orchard	105	0	P2	a	Dry	Spring	25.19	0.17	2017-09-16	0	0	0	0	NA	NA	NA	0	0	0	0	0	2.08	3.73	0	92.04	640
North	Forest	106	0	F2	a	Dry	Spring	25.19	0.17	2017-09-16	0	0	0	0	NA	NA	NA	0	0	0	0	0	3.84	4.67	89.79	0	0
North	Forest	109	0	F1	a	Dry	Spring	25.19	0.17	2017-09-16	0	0	0	0	NA	NA	NA	0	0	0	0	0	2.01	3.87	96.36	0	0
North	Forest	110	0	F1	a	Dry	Spring	25.19	0.17	2017-09-16	0	0	0	0	NA	NA	NA	0	0	0	0	0	2.01	3.87	96.36	0	0
North	Forest	111	0	F1	b	Dry	Spring	25.19	0.17	2017-09-16	0	0	0	0	NA	NA	NA	0	0	0	0	0	2.01	3.87	96.36	0	0
North	Forest	112	0	F1	b	Dry	Spring	25.19	0.17	2017-09-16	0	0	0	0	NA	NA	NA	0	0	0	0	0	2.01	3.87	96.36	0	0
North	Orchard	124	0	P2	b	Dry	Spring	25.19	0.17	2017-09-16	0	0	0	0	NA	NA	NA	0	0	0	0	0	2.08	3.73	0	92.04	640
South	Orchard	113	2	P4	a	Dry	Spring	24.33	2.61	2017-10-25	0	1	1	2	1	1	50	16.67	0	20	20	20	2.5	4.07	16.74	80.08	177
South	Orchard	114	7	P4	a	Dry	Spring	24.33	2.61	2017-10-25	1	2	4	6	0	6	100	58.33	50	40	80	60	2.5	4.07	16.74	80.08	177
South	Orchard	115	2	P4	b	Dry	Spring	24.33	2.61	2017-10-25	0	2	0	2	NA	NA	NA	16.67	0	40	0	20	2.5	4.07	16.74	80.08	177
South	Orchard	116	4	P4	b	Dry	Spring	24.33	2.61	2017-10-25	0	2	2	4	1	0	0	33.33	0	40	40	40	2.5	4.07	16.74	80.08	177
South	Forest	117	1	F4	a	Dry	Spring	24.33	2.61	2017-10-25	0	0	1	1	0	1	100	8.33	0	0	20	10	4.62	4.83	75.06	20.65	0
South	Forest	118	0	F4	a	Dry	Spring	24.33	2.61	2017-10-25	0	0	0	0	NA	NA	NA	0	0	0	0	0	4.62	4.83	75.06	20.65	0
South	Forest	119	1	F4	b	Dry	Spring	24.33	2.61	2017-10-25	1	0	0	0	1	2	66.67	8.33	50	0	0	0	4.62	4.83	75.06	20.65	0
South	Forest	120	0	F4	b	Dry	Spring	24.33	2.61	2017-10-25	0	0	0	0	NA	NA	NA	0	0	0	0	0	4.62	4.83	75.06	20.65	0
South	Forest	121	1	F3	b	Dry	Spring	24.35	2.62	2017-10-25	0	0	1	1	1	0	0	8.33	0	0	20	10	3.99	4.74	97.52	0	0
South	Forest	122	0	F3	b	Dry	Spring	24.35	2.62	2017-10-25	0	0	0	0	NA	NA	NA	0	0	0	0	0	3.99	4.74	97.52	0	0
South	Forest	123	0	F3	a	Dry	Spring	24.35	2.62	2017-10-25	0	0	0	0	NA	NA	NA	0	0	0	0	0	3.99	4.74	97.52	0	0
South	Orchard	113	10	P4	a	Wet	Summer	28.31	5.42	2018-01-20	2	5	3	8	NA	NA	NA	83.33	100	100	60	80	2.5	4.07	16.74	80.08	177
South	Orchard	114	4	P4	a	Wet	Summer	28.31	5.42	2018-01-20	2	2	0	2	NA	NA	NA	33.33	100	40	0	20	2.5	4.07	16.74	80.08	177
South	Orchard	115	3	P4	b	Wet	Summer	28.31	5.42	2018-01-20	2	0	1	1	NA	NA	NA	25	100	0	20	10	2.5	4.07	16.74	80.08	177
South	Orchard	116	2	P4	b	Wet	Summer	28.31	5.42	2018-01-20	1	0	1	1	NA	NA	NA	16.67	50	0	20	10	2.5	4.07	16.74	80.08	177
South	Forest	117	0	F4	a	Wet	Summer	28.31	5.42	2018-01-20	0	0	0	0	NA	NA	NA	0	0	0	0	0	4.62	4.83	75.06	20.65	0
South	Forest	118	10	F4	a	Wet	Summer	28.31	5.42	2018-01-20	2	4	4	8	NA	NA	NA	83.33	100	80	80	80	4.62	4.83	75.06	20.65	0
South	Forest	119	9	F4	b	Wet	Summer	28.31	5.42	2018-01-20	2	3	4	7	NA	NA	NA	75	100	60	80	70	4.62	4.83	75.06	20.65	0
South	Forest	120	9	F4	b	Wet	Summer	28.31	5.42	2018-01-20	1	3	5	8	NA	NA	NA	75	50	60	100	80	4.62	4.83	75.06	20.65	0
South	Forest	121	11	F3	b	Wet	Summer	28.46	5.79	2018-02-01	2	4	5	9	NA	NA	NA	91.67	100	80	100	90	3.99	4.74	97.52	0	0
South	Forest	122	11	F3	b	Wet	Summer	28.46	5.79	2018-02-01	1	5	5	10	NA	NA	NA	91.67	50	100	100	100	3.99	4.74	97.52	0	0
South	Forest	123	12	F3	a	Wet	Summer	28.46	5.79	2018-02-01	2	5	5	10	NA	NA	NA	100	100	100	100	100	3.99	4.74	97.52	0	0
North	Orchard	101	0	P3	a	Wet	Summer	29.23	6.46	2018-02-02	0	0	0	0	NA	NA	NA	0	0	0	0	0	4.86	4.29	3.53	93.21	212
North	Orchard	102	0	P3	a	Wet	Summer	29.23	6.46	2018-02-02	0	0	0	0	NA	NA	NA	0	0	0	0	0	4.86	4.29	3.53	93.21	212
North	Orchard	103	3	P3	b	Wet	Summer	29.23	6.46	2018-02-02	0	0	3	3	NA	NA	NA	25	0	0	60	30	4.86	4.29	3.53	93.21	212
North	Orchard	104	4	P3	b	Wet	Summer	29.23	6.46	2018-02-02	0	1	3	4	NA	NA	NA	33.33	0	20	60	40	4.86	4.29	3.53	93.21	212
North	Orchard	105	0	P2	a	Wet	Summer	29.23	6.46	2018-02-02	0	0	0	0	NA	NA	NA	0	0	0	0	0	2.08	3.73	0	92.04	640
North	Forest	106	8	F2	a	Wet	Summer	29.23	6.46	2018-02-02	0	5	3	8	NA	NA	NA	66.67	0	100	60	80	3.84	4.67	89.79	0	0
North	Forest	109	10	F1	a	Wet	Summer	29.23	6.46	2018-02-02	0	5	5	10	NA	NA	NA	83.33	0	100	100	100	2.01	3.87	96.36	0	0
North	Forest	110	10	F1	a	Wet	Summer	29.23	6.46	2018-02-02	0	5	5	10	NA	NA	NA	83.33	0	100	100	100	2.01	3.87	96.36	0	0
North	Forest	111	11	F1	b	Wet	Summer	29.23	6.46	2018-02-02	1	5	5	10	NA	NA	NA	91.67	50	100	100	100	2.01	3.87	96.36	0	0
North	Forest	112	8	F1	b	Wet	Summer	29.23	6.46	2018-02-02	0	5	3	8	NA	NA	NA	66.67	0	100	60	80	2.01	3.87	96.36	0	0
North	Orchard	124	10	P2	b	Wet	Summer	29.23	6.46	2018-02-02	0	5	5	10	NA	NA	NA	83.33	0	100	100	100	2.08	3.73	0	92.04	640
South	Orchard	113	10	P4	a	Wet	Autumn	28.31	6.29	2018-04-26	1	5	4	9	NA	NA	NA	90.91	100	100	80	90	2.5	4.07	16.74	80.08	177
South	Orchard	114	11	P4	a	Wet	Autumn	28.31	6.29	2018-04-26	2	4	5	9	NA	NA	NA	91.67	100	80	100	90	2.5	4.07	16.74	80.08	177
South	Orchard	115	10	P4	b	Wet	Autumn	28.31	6.29	2018-04-26	2	4	3	7	NA	NA	NA	83.33	100	80	60	70	2.5	4.07	16.74	80.08	177
South	Orchard	116	12	P4	b	Wet	Autumn	28.31	6.29	2018-04-26	2	5	5	10	NA	NA	NA	100	100	100	100	100	2.5	4.07	16.74	80.08	177
South	Forest	117	6	F4	a	Wet	Autumn	28.31	6.29	2018-04-26	NA	1	5	6	NA	NA	NA	60	NA	20	100	60	4.62	4.83	75.06	20.65	0
South	Forest	118	8	F4	a	Wet	Autumn	28.31	6.29	2018-04-26	NA	2	5	7	NA	NA	NA	80	NA	40	100	70	4.62	4.83	75.06	20.65	0
South	Forest	119	10	F4	b	Wet	Autumn	28.31	6.29	2018-04-26	NA	5	5	10	NA	NA	NA	100	NA	100	100	100	4.62	4.83	75.06	20.65	0
South	Forest	120	10	F4	b	Wet	Autumn	28.31	6.29	2018-04-26	1	4	5	9	NA	NA	NA	90.91	100	80	100	90	4.62	4.83	75.06	20.65	0
South	Forest	121	9	F3	b	Cool	Autumn	27.4	5.87	2018-05-19	NA	5	4	9	NA	NA	NA	90	NA	100	80	90	3.99	4.74	97.52	0	0
South	Forest	122	7	F3	b	Cool	Autumn	27.4	5.87	2018-05-19	1	2	4	6	NA	NA	NA	63.64	100	40	80	60	3.99	4.74	97.52	0	0
South	Forest	123	7	F3	a	Cool	Autumn	27.4	5.87	2018-05-19	NA	5	2	7	NA	NA	NA	70	NA	100	40	70	3.99	4.74	97.52	0	0
North	Orchard	101	6	P3	a	Cool	Autumn	28.94	3.14	2018-05-20	0	3	3	6	NA	NA	NA	50	0	60	60	60	4.86	4.29	3.53	93.21	212
North	Orchard	102	1	P3	a	Cool	Autumn	28.94	3.14	2018-05-20	0	1	0	1	NA	NA	NA	8.33	0	20	0	10	4.86	4.29	3.53	93.21	212
North	Orchard	103	2	P3	b	Cool	Autumn	28.94	3.14	2018-05-20	1	0	1	1	NA	NA	NA	16.67	0	0	20	10	4.86	4.29	3.53	93.21	212
North	Orchard	104	1	P3	b	Cool	Autumn	28.94	3.14	2018-05-20	0	0	1	1	NA	NA	NA	8.33	50	0	20	10	4.86	4.29	3.53	93.21	212
North	Orchard	105	3	P2	a	Cool	Autumn	28.94	3.14	2018-05-20	0	3	0	3	NA	NA	NA	25	0	60	0	30	2.08	3.73	0	92.04	640
North	Forest	106	2	F2	a	Cool	Autumn	28.94	3.14	2018-05-20	0	2	0	2	NA	NA	NA	16.67	0	40	0	20	3.84	4.67	89.79	0	0
North	Forest	109	8	F1	a	Cool	Autumn	28.94	3.14	2018-05-20	1	4	3	7	NA	NA	NA	66.67	0	80	60	70	2.01	3.87	96.36	0	0
North	Forest	110	7	F1	a	Cool	Autumn	28.94	3.14	2018-05-20	0	5	2	7	NA	NA	NA	58.33	50	100	40	70	2.01	3.87	96.36	0	0
North	Forest	111	10	F1	b	Cool	Autumn	28.94	3.14	2018-05-20	0	5	5	10	NA	NA	NA	83.33	50	100	100	100	2.01	3.87	96.36	0	0
North	Forest	112	9	F1	b	Cool	Autumn	28.94	3.14	2018-05-20	1	3	5	8	NA	NA	NA	75	0	60	100	80	2.01	3.87	96.36	0	0
North	Orchard	124	10	P2	b	Cool	Autumn	28.94	3.14	2018-05-20	0	5	5	10	NA	NA	NA	83.33	0	100	100	100	2.08	3.73	0	92.04	640
South	Forest	121	7	F3	b	Wet	Summer	24.36	3.53	2018-12-12	0	2	5	7	NA	NA	NA	58.33	0	40	100	70	3.99	4.74	97.52	0	0
South	Forest	122	4	F3	b	Wet	Summer	24.36	3.53	2018-12-12	0	1	3	4	NA	NA	NA	33.33	0	20	60	40	3.99	4.74	97.52	0	0
South	Forest	123	3	F3	a	Wet	Summer	24.36	3.53	2018-12-12	0	1	2	3	NA	NA	NA	25	0	20	40	30	3.99	4.74	97.52	0	0
South	Orchard	113	11	P4	a	Wet	Summer	24.35	3.73	2018-12-13	2	4	5	9	NA	NA	NA	91.67	100	80	100	90	2.5	4.07	16.74	80.08	177
South	Orchard	114	0	P4	a	Wet	Summer	24.35	3.73	2018-12-13	0	0	0	0	NA	NA	NA	0	0	0	0	0	2.5	4.07	16.74	80.08	177
South	Orchard	115	2	P4	b	Wet	Summer	24.35	3.73	2018-12-13	0	1	1	2	NA	NA	NA	16.67	0	20	20	20	2.5	4.07	16.74	80.08	177
South	Orchard	116	3	P4	b	Wet	Summer	24.35	3.73	2018-12-13	0	2	1	3	NA	NA	NA	25	0	40	20	30	2.5	4.07	16.74	80.08	177
South	Forest	117	5	F4	a	Wet	Summer	24.35	3.73	2018-12-13	0	2	3	5	NA	NA	NA	41.67	0	40	60	50	4.62	4.83	75.06	20.65	0
South	Forest	118	7	F4	a	Wet	Summer	24.35	3.73	2018-12-13	1	3	3	6	NA	NA	NA	63.64	50	75	60	60	4.62	4.83	75.06	20.65	0
South	Forest	119	2	F4	b	Wet	Summer	24.35	3.73	2018-12-13	0	2	0	2	NA	NA	NA	18.18	0	50	0	20	4.62	4.83	75.06	20.65	0
South	Forest	120	5	F4	b	Wet	Summer	24.35	3.73	2018-12-13	0	1	4	5	NA	NA	NA	45.45	0	20	100	50	4.62	4.83	75.06	20.65	0
North	Orchard	101	4	P3	a	Wet	Summer	28.35	2.13	2018-12-14	0	1	3	4	NA	NA	NA	33.33	0	20	60	40	4.86	4.29	3.53	93.21	212
North	Orchard	102	0	P3	a	Wet	Summer	28.35	2.13	2018-12-14	0	0	0	0	NA	NA	NA	0	0	0	0	0	4.86	4.29	3.53	93.21	212
North	Orchard	103	3	P3	b	Wet	Summer	28.35	2.13	2018-12-14	0	0	3	3	NA	NA	NA	25	0	0	60	30	4.86	4.29	3.53	93.21	212
North	Orchard	104	1	P3	b	Wet	Summer	28.35	2.13	2018-12-14	0	0	1	1	NA	NA	NA	8.33	0	0	20	10	4.86	4.29	3.53	93.21	212
North	Orchard	105	4	P2	a	Wet	Summer	28.35	2.13	2018-12-14	0	3	1	4	NA	NA	NA	33.33	0	60	20	40	2.08	3.73	0	92.04	640
North	Forest	106	2	F2	a	Wet	Summer	28.35	2.13	2018-12-14	0	0	2	2	NA	NA	NA	16.67	0	0	40	20	3.84	4.67	89.79	0	0
North	Forest	109	8	F1	a	Wet	Summer	28.35	2.13	2018-12-14	1	4	3	7	NA	NA	NA	66.67	50	80	60	70	2.01	3.87	96.36	0	0
North	Forest	110	11	F1	a	Wet	Summer	28.35	2.13	2018-12-14	1	5	5	10	NA	NA	NA	91.67	50	100	100	100	2.01	3.87	96.36	0	0
North	Forest	111	5	F1	b	Wet	Summer	28.35	2.13	2018-12-14	0	2	3	5	NA	NA	NA	41.67	0	40	60	50	2.01	3.87	96.36	0	0
North	Forest	112	10	F1	b	Wet	Summer	28.35	2.13	2018-12-14	2	3	5	8	NA	NA	NA	83.33	100	60	100	80	2.01	3.87	96.36	0	0
North	Orchard	124	4	P2	b	Wet	Summer	28.35	2.13	2018-12-14	0	2	2	4	NA	NA	NA	33.33	0	40	40	40	2.08	3.73	0	92.04	640

## Sheet: Diversity per unit
UnitSsnYr	Year	Season	Land use	Site	Unit	MaxTemp	Rainfall	NPlantSp	PlantDiversity	PcForest	DistForest	WaspAbu	BeeAbu	AboveBeeAbu	BelowBeeAbu	BGBinary	NWaspSp	NBeeSp	WaspDiv	BeeDiv
Autumn_17_109	2017	Autumn	Forest	F1	109	32.41	2.04	53	3.87	96.36	0	0	3	3	0	0	NA	1	NA	0
Autumn_17_112	2017	Autumn	Forest	F1	112	32.41	2.04	53	3.87	96.36	0	1	7	7	0	0	NA	1	NA	0
Autumn_17_113	2017	Autumn	Orchard	P4	113	26.57	5.04	69	4.07	16.74	177	5	0	0	0	0	NA	NA	NA	NA
Autumn_17_114	2017	Autumn	Orchard	P4	114	26.57	5.04	69	4.07	16.74	177	1	0	0	0	0	NA	NA	NA	NA
Autumn_17_116	2017	Autumn	Orchard	P4	116	26.57	5.04	69	4.07	16.74	177	10	0	0	0	0	NA	NA	NA	NA
Autumn_17_117	2017	Autumn	Forest	F4	117	26.57	5.04	173	4.83	75.06	0	4	4	4	0	0	1	1	0	0
Autumn_17_118	2017	Autumn	Forest	F4	118	26.57	5.04	173	4.83	75.06	0	14	0	0	0	0	NA	NA	NA	NA
Autumn_17_119	2017	Autumn	Forest	F4	119	26.57	5.04	173	4.83	75.06	0	13	0	0	0	0	NA	NA	NA	NA
Autumn_17_120	2017	Autumn	Forest	F4	120	26.57	5.04	173	4.83	75.06	0	6	0	0	0	0	NA	NA	NA	NA
Autumn_17_121	2017	Autumn	Forest	F3	121	26.53	4.99	155	4.74	97.52	0	18	0	0	0	0	1	NA	0	NA
Autumn_17_122	2017	Autumn	Forest	F3	122	26.53	4.99	155	4.74	97.52	0	15	6	6	0	0	NA	1	NA	0
Autumn_17_123	2017	Autumn	Forest	F3	123	26.53	4.99	155	4.74	97.52	0	14	0	0	0	0	NA	NA	NA	NA
Autumn_18_101	2018	Autumn	Orchard	P3	101	28.94	3.14	134	4.29	3.53	212	8	0	0	0	0	NA	NA	NA	NA
Autumn_18_103	2018	Autumn	Orchard	P3	103	28.94	3.14	134	4.29	3.53	212	0	6	6	0	0	NA	NA	NA	NA
Autumn_18_104	2018	Autumn	Orchard	P3	104	28.94	3.14	134	4.29	3.53	212	1	0	0	0	0	NA	NA	NA	NA
Autumn_18_105	2018	Autumn	Orchard	P2	105	28.94	3.14	51	3.73	0	640	13	0	0	0	0	1	NA	0	NA
Autumn_18_106	2018	Autumn	Forest	F2	106	28.94	3.14	139	4.67	89.79	0	18	0	0	0	0	NA	NA	NA	NA
Autumn_18_109	2018	Autumn	Forest	F1	109	28.94	3.14	53	3.87	96.36	0	21	0	0	0	0	1	NA	0	NA
Autumn_18_110	2018	Autumn	Forest	F1	110	28.94	3.14	53	3.87	96.36	0	15	5	5	0	0	NA	NA	NA	NA
Autumn_18_111	2018	Autumn	Forest	F1	111	28.94	3.14	53	3.87	96.36	0	23	0	0	0	0	1	NA	0	NA
Autumn_18_112	2018	Autumn	Forest	F1	112	28.94	3.14	53	3.87	96.36	0	2	9	9	0	0	NA	NA	NA	NA
Autumn_18_113	2018	Autumn	Orchard	P4	113	28.31	6.29	69	4.07	16.74	177	39	6	6	0	0	2	1	0.689009	0
Autumn_18_114	2018	Autumn	Orchard	P4	114	28.31	6.29	69	4.07	16.74	177	41	0	0	0	0	1	NA	0	NA
Autumn_18_115	2018	Autumn	Orchard	P4	115	28.31	6.29	69	4.07	16.74	177	28	0	0	0	0	1	NA	0	NA
Autumn_18_116	2018	Autumn	Orchard	P4	116	28.31	6.29	69	4.07	16.74	177	42	0	0	0	0	3	NA	0.898205	NA
Autumn_18_117	2018	Autumn	Forest	F4	117	28.31	6.29	173	4.83	75.06	0	24	0	0	0	0	1	NA	0	NA
Autumn_18_118	2018	Autumn	Forest	F4	118	28.31	6.29	173	4.83	75.06	0	24	2	2	0	0	NA	1	NA	0
Autumn_18_119	2018	Autumn	Forest	F4	119	28.31	6.29	173	4.83	75.06	0	24	8	8	0	0	1	NA	0	NA
Autumn_18_120	2018	Autumn	Forest	F4	120	28.31	6.29	173	4.83	75.06	0	24	0	0	0	0	1	NA	0	NA
Autumn_18_121	2018	Autumn	Forest	F3	121	27.4	5.87	155	4.74	97.52	0	43	0	0	0	0	2	NA	0.37677	NA
Autumn_18_124	2018	Autumn	Orchard	P2	124	28.94	3.14	51	3.73	0	640	39	0	0	0	0	3	NA	0	NA
Spring_17_101	2017	Spring	Orchard	P3	101	25.19	0.17	134	4.29	3.53	212	34	0	0	0	0	1	NA	0	NA
Spring_17_102	2017	Spring	Orchard	P3	102	25.19	0.17	134	4.29	3.53	212	5	0	0	0	0	1	NA	0	NA
Spring_17_104	2017	Spring	Orchard	P3	104	25.19	0.17	134	4.29	3.53	212	47	2	2	0	0	2	NA	0.102967	NA
Spring_17_113	2017	Spring	Orchard	P4	113	24.33	2.61	69	4.07	16.74	177	3	0	0	0	0	1	NA	0	NA
Spring_17_114	2017	Spring	Orchard	P4	114	24.33	2.61	69	4.07	16.74	177	29	12	5	7	1	2	2	0.450561	0.59827
Spring_17_115	2017	Spring	Orchard	P4	115	24.33	2.61	69	4.07	16.74	177	9	0	0	0	0	1	NA	0.562335	NA
Spring_17_116	2017	Spring	Orchard	P4	116	24.33	2.61	69	4.07	16.74	177	7	0	0	0	0	2	NA	0.693147	NA
Spring_17_117	2017	Spring	Forest	F4	117	24.33	2.61	173	4.83	75.06	0	1	0	0	0	0	NA	NA	NA	NA
Spring_17_119	2017	Spring	Forest	F4	119	24.33	2.61	173	4.83	75.06	0	1	3	0	3	1	1	2	0	0.636514
Spring_17_121	2017	Spring	Forest	F3	121	24.33	2.61	155	4.74	97.52	0	9	0	0	0	0	NA	NA	NA	NA
Summer_17_101	2017	Summer	Orchard	P3	101	30.69	2.74	134	4.29	3.53	212	3	0	0	0	0	NA	NA	NA	NA
Summer_17_102	2017	Summer	Orchard	P3	102	30.69	2.74	134	4.29	3.53	212	15	8	8	0	0	NA	1	NA	0
Summer_17_103	2017	Summer	Orchard	P3	103	30.69	2.74	134	4.29	3.53	212	3	4	4	0	0	NA	1	NA	0
Summer_17_105	2017	Summer	Orchard	P2	105	30.69	2.74	51	3.73	0	640	23	0	0	0	0	1	NA	0	NA
Summer_17_106	2017	Summer	Forest	F2	106	30.71	2.72	139	4.67	89.79	0	27	0	0	0	0	NA	NA	NA	NA
Summer_17_109	2017	Summer	Forest	F1	109	30.71	2.72	53	3.87	96.36	0	0	29	29	0	0	NA	1	NA	0
Summer_17_110	2017	Summer	Forest	F1	110	30.71	2.72	53	3.87	96.36	0	3	4	4	0	0	1	1	0	0
Summer_17_111	2017	Summer	Forest	F1	111	30.71	2.72	53	3.87	96.36	0	35	0	0	0	0	3	NA	0.627705	NA
Summer_17_112	2017	Summer	Forest	F1	112	30.71	2.72	53	3.87	96.36	0	12	9	9	0	0	2	1	0.693147	0
Summer_17_113	2017	Summer	Orchard	P4	113	29.54	1.36	69	4.07	16.74	177	15	2	2	0	0	2	NA	0.59827	NA
Summer_17_114	2017	Summer	Orchard	P4	114	29.54	1.36	69	4.07	16.74	177	18	0	0	0	0	2	NA	0.410116	NA
Summer_17_115	2017	Summer	Orchard	P4	115	29.54	1.36	69	4.07	16.74	177	10	3	3	0	0	2	NA	0	NA
Summer_17_116	2017	Summer	Orchard	P4	116	29.54	1.36	69	4.07	16.74	177	8	1	1	0	0	1	NA	0	NA
Summer_17_117	2017	Summer	Forest	F4	117	29.54	1.36	173	4.83	75.06	0	29	0	0	0	0	3	NA	0.84278	NA
Summer_17_118	2017	Summer	Forest	F4	118	29.54	1.36	173	4.83	75.06	0	10	0	0	0	0	1	NA	0	NA
Summer_17_119	2017	Summer	Forest	F4	119	29.54	1.36	173	4.83	75.06	0	2	0	0	0	0	NA	NA	NA	NA
Summer_17_120	2017	Summer	Forest	F4	120	29.54	1.36	173	4.83	75.06	0	19	0	0	0	0	NA	NA	NA	NA
Summer_17_121	2017	Summer	Forest	F3	121	29.54	1.36	155	4.74	97.52	0	7	0	0	0	0	NA	NA	NA	NA
Summer_17_122	2017	Summer	Forest	F3	122	29.54	1.36	155	4.74	97.52	0	24	0	0	0	0	4	NA	1.21301	NA
Summer_17_123	2017	Summer	Forest	F3	123	29.54	1.36	155	4.74	97.52	0	19	0	0	0	0	1	NA	0	NA
Summer_18_101	2018	Summer	Orchard	P3	101	28.35	2.13	134	4.29	3.53	212	23	0	0	0	0	NA	NA	NA	NA
Summer_18_103	2018	Summer	Orchard	P3	103	29.23	6.46	134	4.29	3.53	212	15	22	22	0	0	NA	2	NA	0.474139
Summer_18_104	2018	Summer	Orchard	P3	104	29.23	6.46	134	4.29	3.53	212	5	3	3	0	0	NA	1	NA	0
Summer_18_105	2018	Summer	Orchard	P2	105	28.35	2.13	51	3.73	0	640	13	0	0	0	0	NA	NA	NA	NA
Summer_18_106	2018	Summer	Forest	F2	106	29.23	6.46	139	4.67	89.79	0	35	19	19	0	0	4	1	1.24245	0
Summer_18_109	2018	Summer	Forest	F1	109	29.23	6.46	53	3.87	96.36	0	19	30	26	4	1	2	2	0.682908	0.486913
Summer_18_110	2018	Summer	Forest	F1	110	29.23	6.46	53	3.87	96.36	0	44	24	24	0	0	2	1	1.05492	0
Summer_18_111	2018	Summer	Forest	F1	111	29.23	6.46	53	3.87	96.36	0	11	24	24	0	0	1	1	0	0
Summer_18_112	2018	Summer	Forest	F1	112	29.23	6.46	53	3.87	96.36	0	26	21	21	0	0	4	1	0.91206	0
Summer_18_113	2018	Summer	Orchard	P4	113	28.31	5.42	69	4.07	16.74	177	22	29	24	5	1	2	3	0.636514	0.615991
Summer_18_114	2018	Summer	Orchard	P4	114	28.31	5.42	69	4.07	16.74	177	1	11	4	7	1	NA	4	NA	1.29455
Summer_18_115	2018	Summer	Orchard	P4	115	28.31	5.42	69	4.07	16.74	177	6	12	0	12	1	NA	2	NA	0.636514
Summer_18_116	2018	Summer	Orchard	P4	116	28.31	5.42	69	4.07	16.74	177	9	4	3	1	1	1	1	0	0
Summer_18_117	2018	Summer	Forest	F4	117	28.31	5.42	173	4.83	75.06	0	54	27	0	27	1	NA	2	NA	0.158411
Summer_18_118	2018	Summer	Forest	F4	118	28.31	5.42	173	4.83	75.06	0	53	13	0	13	1	2	2	0.691416	0.540204
Summer_18_119	2018	Summer	Forest	F4	119	28.31	5.42	173	4.83	75.06	0	22	21	8	13	1	NA	2	NA	0.271189
Summer_18_120	2018	Summer	Forest	F4	120	28.31	5.42	173	4.83	75.06	0	49	24	13	11	1	2	1	0.666278	0
Summer_18_121	2018	Summer	Forest	F3	121	28.46	5.79	155	4.74	97.52	0	53	33	19	14	1	4	2	0.754997	0.669328
Summer_18_122	2018	Summer	Forest	F3	122	28.46	5.79	155	4.74	97.52	0	33	16	15	1	1	1	2	0	0.482578
Summer_18_123	2018	Summer	Forest	F3	123	28.46	5.79	155	4.74	97.52	0	22	41	39	2	1	2	2	0.693147	0.636514
Summer_18_124	2018	Summer	Orchard	P2	124	29.23	6.46	51	3.73	0	640	53	12	12	0	0	2	1	0.846814	0
Winter_17_101	2017	Winter	Orchard	P3	101	26.53	3.67	134	4.29	3.53	212	9	0	0	0	0	NA	NA	NA	NA
Winter_17_102	2017	Winter	Orchard	P3	102	26.53	3.67	134	4.29	3.53	212	0	6	6	0	0	NA	NA	NA	NA
Winter_17_103	2017	Winter	Orchard	P3	103	26.53	3.67	134	4.29	3.53	212	27	0	0	0	0	1	NA	0	NA
Winter_17_105	2017	Winter	Orchard	P2	105	26.53	3.67	51	3.73	0	640	1	0	0	0	0	NA	NA	NA	NA
Winter_17_106	2017	Winter	Forest	F2	106	26.5	3.63	139	4.67	89.79	0	23	0	0	0	0	NA	NA	NA	NA
Winter_17_109	2017	Winter	Forest	F1	109	26.5	3.63	53	3.87	96.36	0	0	17	0	17	1	NA	1	NA	0
Winter_17_110	2017	Winter	Forest	F1	110	26.5	3.63	53	3.87	96.36	0	6	12	0	12	1	1	2	0	0.286836
Winter_17_111	2017	Winter	Forest	F1	111	26.5	3.63	53	3.87	96.36	0	0	12	0	12	1	NA	2	NA	0.286836
Winter_17_124	2017	Winter	Orchard	P2	124	26.5	3.63	51	3.73	0	640	74	0	0	0	0	1	NA	0	NA

## Sheet: Abundance per nest
Code	MaxTemp	Rainfall	NPlantSp	PlantDiversity	PcForest	DistForest	Year	Season	LandUse	Latitude	DateSampled	Site	Unit	NestLocation	Abundance	NCells	NAdults	SpConfirmed	Family	Subfamily	Genus	Subgenus	BeeOrWasp	FoodObserved	NestMaterial	Substrate
Summer_17_101	30.69	2.74	134	4.29	3.53	212	2017	Summer	Orchard	North	2017-02-13	P3	101	g	2	2	0	NA	NA	NA	NA	NA	Wasp	NA	Mud	Wood
Summer_17_101	30.69	2.74	134	4.29	3.53	212	2017	Summer	Orchard	North	2017-02-13	P3	101	NA	1	1	0	NA	NA	NA	NA	NA	Wasp	NA	Mud	Wood
Summer_17_102	30.69	2.74	134	4.29	3.53	212	2017	Summer	Orchard	North	2017-02-13	P3	102	b	6	6	0	NA	NA	NA	NA	NA	Wasp	NA	Mud	Wood
Summer_17_102	30.69	2.74	134	4.29	3.53	212	2017	Summer	Orchard	North	2017-02-13	P3	102	c	3	3	0	NA	NA	NA	NA	NA	Wasp	Spiders	Mud	Wood
Summer_17_102	30.69	2.74	134	4.29	3.53	212	2017	Summer	Orchard	North	2017-02-13	P3	102	d	3	3	0	NA	NA	NA	NA	NA	Wasp	Spiders	Mud	Wood
Summer_17_102	30.69	2.74	134	4.29	3.53	212	2017	Summer	Orchard	North	2017-02-13	P3	102	f	1	1	0	NA	NA	NA	NA	NA	Wasp	NA	Mud	Wood
Summer_17_102	30.69	2.74	134	4.29	3.53	212	2017	Summer	Orchard	North	2017-02-13	P3	102	h	2	2	0	NA	NA	NA	NA	NA	Wasp	NA	Mud	Wood
Summer_17_102	30.69	2.74	134	4.29	3.53	212	2017	Summer	Orchard	North	2017-02-13	P3	102	a	8	8	3	Megachile simplex	Megachilidae	Megachilinae	Megachile	Eutricharaea	Bee	Pollen	Leaves	Wood
Summer_17_103	30.69	2.74	134	4.29	3.53	212	2017	Summer	Orchard	North	2017-02-13	P3	103	a	3	3	0	NA	NA	NA	NA	NA	Wasp	Spiders	Mud	Wood
Summer_17_103	30.69	2.74	134	4.29	3.53	212	2017	Summer	Orchard	North	2017-02-13	P3	103	b	4	4	1	Megachile deanii	Megachilidae	Megachilinae	Megachile	Rhodomegachile	Bee	NA	Resin	Wood
Summer_17_105	30.69	2.74	51	3.73	0	640	2017	Summer	Orchard	North	2017-02-13	P2	105	a	1	1	0	NA	NA	NA	NA	NA	Wasp	NA	Mud	Wood
Summer_17_105	30.69	2.74	51	3.73	0	640	2017	Summer	Orchard	North	2017-02-13	P2	105	b	1	1	0	NA	NA	NA	NA	NA	Wasp	NA	Mud	Wood
Summer_17_105	30.69	2.74	51	3.73	0	640	2017	Summer	Orchard	North	2017-02-13	P2	105	c	6	6	0	NA	NA	NA	NA	NA	Wasp	NA	Mud	Wood
Summer_17_105	30.69	2.74	51	3.73	0	640	2017	Summer	Orchard	North	2017-02-13	P2	105	d	4	4	0	NA	NA	NA	NA	NA	Wasp	Spiders	Mud	Wood
Summer_17_105	30.69	2.74	51	3.73	0	640	2017	Summer	Orchard	North	2017-02-13	P2	105	e	1	1	0	NA	NA	NA	NA	NA	Wasp	NA	Mud	Wood
Summer_17_105	30.69	2.74	51	3.73	0	640	2017	Summer	Orchard	North	2017-02-13	P2	105	g	4	4	0	NA	NA	NA	NA	NA	Wasp	NA	Mud	Wood
Summer_17_105	30.69	2.74	51	3.73	0	640	2017	Summer	Orchard	North	2017-02-13	P2	105	h	6	6	1	Pison sp D	Crabronidae	Crabroninae	Pison	NA	Wasp	NA	Mud	Wood
Summer_17_106	30.71	2.72	139	4.67	89.79	0	2017	Summer	Forest	North	2017-02-14	F2	106	a	7	7	0	NA	NA	NA	NA	NA	Wasp	Spiders	Mud	Wood
Summer_17_106	30.71	2.72	139	4.67	89.79	0	2017	Summer	Forest	North	2017-02-14	F2	106	b	6	6	0	NA	NA	NA	NA	NA	Wasp	Spiders	Mud	Wood
Summer_17_106	30.71	2.72	139	4.67	89.79	0	2017	Summer	Forest	North	2017-02-14	F2	106	c	6	6	0	NA	NA	NA	NA	NA	Wasp	Spiders	Mud	Wood
Summer_17_106	30.71	2.72	139	4.67	89.79	0	2017	Summer	Forest	North	2017-02-14	F2	106	g	7	7	0	NA	NA	NA	NA	NA	Wasp	Spiders	NA	Wood
Summer_17_106	30.71	2.72	139	4.67	89.79	0	2017	Summer	Forest	North	2017-02-14	F2	106	h	1	1	0	NA	NA	NA	NA	NA	Wasp	NA	Mud	Wood
Summer_17_109	30.71	2.72	53	3.87	96.36	0	2017	Summer	Forest	North	2017-02-14	F1	109	a	2	2	1	Megachile mystacaena	Megachilidae	Megachilinae	Megachile	Callomegachile	Bee	NA	Resin	Wood
Summer_17_109	30.71	2.72	53	3.87	96.36	0	2017	Summer	Forest	North	2017-02-14	F1	109	b	2	2	0	NA	Megachilidae	Megachilinae	Megachile	NA	Bee	NA	Resin	Wood
Summer_17_109	30.71	2.72	53	3.87	96.36	0	2017	Summer	Forest	North	2017-02-14	F1	109	c	5	5	0	NA	Megachilidae	Megachilinae	Megachile	NA	Bee	NA	Resin	Wood
Summer_17_109	30.71	2.72	53	3.87	96.36	0	2017	Summer	Forest	North	2017-02-14	F1	109	d	1	1	1	Megachile mystacaena	Megachilidae	Megachilinae	Megachile	Callomegachile	Bee	Pollen	Resin	Wood
Summer_17_109	30.71	2.72	53	3.87	96.36	0	2017	Summer	Forest	North	2017-02-14	F1	109	e	1	1	0	NA	Megachilidae	Megachilinae	Megachile	NA	Bee	NA	Resin	Wood
Summer_17_109	30.71	2.72	53	3.87	96.36	0	2017	Summer	Forest	North	2017-02-14	F1	109	f	1	1	0	NA	Megachilidae	Megachilinae	Megachile	NA	Bee	NA	Resin	Wood
Summer_17_109	30.71	2.72	53	3.87	96.36	0	2017	Summer	Forest	North	2017-02-14	F1	109	g	9	9	9	Megachile mystacaena	Megachilidae	Megachilinae	Megachile	Callomegachile	Bee	NA	Resin	Wood
Summer_17_109	30.71	2.72	53	3.87	96.36	0	2017	Summer	Forest	North	2017-02-14	F1	109	i	4	4	2	Megachile mystacaena	Megachilidae	Megachilinae	Megachile	Callomegachile	Bee	Pollen	Resin	Wood
Summer_17_109	30.71	2.72	53	3.87	96.36	0	2017	Summer	Forest	North	2017-02-14	F1	109	j	2	2	1	Megachile mystacaena	Megachilidae	Megachilinae	Megachile	Callomegachile	Bee	NA	Resin	Wood
Summer_17_109	30.71	2.72	53	3.87	96.36	0	2017	Summer	Forest	North	2017-02-14	F1	109	h	2	2	0	NA	Megachilidae	Megachilinae	Megachile	NA	Bee	NA	Resin	Wood
Summer_17_110	30.71	2.72	53	3.87	96.36	0	2017	Summer	Forest	North	2017-02-14	F1	110	g	2	2	1	Pison sp B	Crabronidae	Crabroninae	Pison	NA	Wasp	Spiders	Mud	Wood
Summer_17_110	30.71	2.72	53	3.87	96.36	0	2017	Summer	Forest	North	2017-02-14	F1	110	i	1	1	0	NA	NA	NA	NA	NA	Wasp	NA	Mud	Wood
Summer_17_110	30.71	2.72	53	3.87	96.36	0	2017	Summer	Forest	North	2017-02-14	F1	110	f	1	NA	1	Megachile mystacaena	Megachilidae	Megachilinae	Megachile	Callomegachile	Bee	NA	Resin	Wood
Summer_17_110	30.71	2.72	53	3.87	96.36	0	2017	Summer	Forest	North	2017-02-14	F1	110	h	2	2	0	NA	Megachilidae	Megachilinae	Megachile	NA	Bee	NA	Resin	Wood
Summer_17_110	30.71	2.72	53	3.87	96.36	0	2017	Summer	Forest	North	2017-02-14	F1	110	i	1	1	0	NA	Megachilidae	Megachilinae	Megachile	NA	Bee	NA	Resin	Wood
Summer_17_111	30.71	2.72	53	3.87	96.36	0	2017	Summer	Forest	North	2017-02-14	F1	111	b	10	10	0	NA	NA	NA	NA	NA	Wasp	Spiders	Mud	Wood
Summer_17_111	30.71	2.72	53	3.87	96.36	0	2017	Summer	Forest	North	2017-02-14	F1	111	c	12	12	5	Pison sp E	Crabronidae	Crabroninae	Pison	NA	Wasp	Spiders	Mud	Wood
Summer_17_111	30.71	2.72	53	3.87	96.36	0	2017	Summer	Forest	North	2017-02-14	F1	111	f	8	8	0	NA	NA	NA	NA	NA	Wasp	Spiders	Mud	Wood
Summer_17_111	30.71	2.72	53	3.87	96.36	0	2017	Summer	Forest	North	2017-02-14	F1	111	g	2	2	0	NA	NA	NA	NA	NA	Wasp	Spiders	Mud	Wood
Summer_17_111	30.71	2.72	53	3.87	96.36	0	2017	Summer	Forest	North	2017-02-14	F1	111	i	1	1	1	Mutillidae sp A	Mutillidae	NA	NA	NA	Wasp	NA	Mud	Wood
Summer_17_111	30.71	2.72	53	3.87	96.36	0	2017	Summer	Forest	North	2017-02-14	F1	111	j	2	2	1	Pison sp B	Crabronidae	Crabroninae	Pison	NA	Wasp	Spiders	Mud	Wood
Summer_17_112	30.71	2.72	53	3.87	96.36	0	2017	Summer	Forest	North	2017-02-14	F1	112	b	3	3	0	NA	NA	NA	NA	NA	Wasp	Spiders	Mud	Wood
Summer_17_112	30.71	2.72	53	3.87	96.36	0	2017	Summer	Forest	North	2017-02-14	F1	112	c	1	1	0	NA	NA	NA	NA	NA	Wasp	NA	Mud	Wood
Summer_17_112	30.71	2.72	53	3.87	96.36	0	2017	Summer	Forest	North	2017-02-14	F1	112	f	4	4	4	Pison sp E	Crabronidae	Crabroninae	Pison	NA	Wasp	NA	Mud	Wood
Summer_17_112	30.71	2.72	53	3.87	96.36	0	2017	Summer	Forest	North	2017-02-14	F1	112	j	4	4	2	Pison sp B	Crabronidae	Crabroninae	Pison	NA	Wasp	Spiders	Mud	Wood
Summer_17_112	30.71	2.72	53	3.87	96.36	0	2017	Summer	Forest	North	2017-02-14	F1	112	a	2	2	0	NA	Megachilidae	Megachilinae	Megachile	NA	Bee	Pollen	Resin	Wood
Summer_17_112	30.71	2.72	53	3.87	96.36	0	2017	Summer	Forest	North	2017-02-14	F1	112	c	1	3	1	Megachile mystacaena	Megachilidae	Megachilinae	Megachile	Callomegachile	Bee	NA	Resin	Wood
Summer_17_112	30.71	2.72	53	3.87	96.36	0	2017	Summer	Forest	North	2017-02-14	F1	112	f	2	2	0	NA	Megachilidae	Megachilinae	Megachile	NA	Bee	NA	Resin	Wood
Summer_17_112	30.71	2.72	53	3.87	96.36	0	2017	Summer	Forest	North	2017-02-14	F1	112	g	2	2	0	NA	Megachilidae	Megachilinae	Megachile	NA	Bee	NA	Resin	Wood
Summer_17_112	30.71	2.72	53	3.87	96.36	0	2017	Summer	Forest	North	2017-02-14	F1	112	h	2	2	0	NA	Megachilidae	Megachilinae	Megachile	NA	Bee	NA	Resin	Wood
Summer_17_113	29.54	1.36	69	4.07	16.74	177	2017	Summer	Orchard	South	2017-02-27	P4	113	2	2	NA	2	Pison sp B	Crabronidae	Crabroninae	Pison	NA	Wasp	NA	Cobb	Cobb
Summer_17_113	29.54	1.36	69	4.07	16.74	177	2017	Summer	Orchard	South	2017-02-27	P4	113	c	5	5	0	NA	NA	NA	NA	Epiodynerus	Wasp	Spiders	Mud	Wood
Summer_17_113	29.54	1.36	69	4.07	16.74	177	2017	Summer	Orchard	South	2017-02-27	P4	113	d	2	2	0	NA	NA	NA	NA	NA	Wasp	Spiders	Mud	Wood
Summer_17_113	29.54	1.36	69	4.07	16.74	177	2017	Summer	Orchard	South	2017-02-27	P4	113	h	5	7	5	Fabriogenia sp A	Pompilidae	Pepsinae	Fabriogenia	NA	Wasp	Spiders	Mud	Wood
Summer_17_113	29.54	1.36	69	4.07	16.74	177	2017	Summer	Orchard	South	2017-02-27	P4	113	j	1	1	0	NA	NA	NA	NA	NA	Wasp	NA	Mud	Wood
Summer_17_113	29.54	1.36	69	4.07	16.74	177	2017	Summer	Orchard	South	2017-02-27	P4	113	h	2	2	0	NA	Megachilidae	NA	Megachile	NA	Bee	NA	Resin	Wood
Summer_17_114	29.54	1.36	69	4.07	16.74	177	2017	Summer	Orchard	South	2017-02-27	P4	114	a	3	3	0	NA	NA	NA	NA	NA	Wasp	NA	Mud	Wood
Summer_17_114	29.54	1.36	69	4.07	16.74	177	2017	Summer	Orchard	South	2017-02-27	P4	114	b	1	NA	1	Pison sp A	Crabronidae	Crabroninae	Pison	NA	Wasp	NA	Mud	Wood
Summer_17_114	29.54	1.36	69	4.07	16.74	177	2017	Summer	Orchard	South	2017-02-27	P4	114	c	1	1	0	NA	NA	NA	NA	NA	Wasp	NA	Mud	Wood
Summer_17_114	29.54	1.36	69	4.07	16.74	177	2017	Summer	Orchard	South	2017-02-27	P4	114	d	4	4	4	Pison sp C	Crabronidae	Crabroninae	Pison	NA	Wasp	NA	Mud	Wood
Summer_17_114	29.54	1.36	69	4.07	16.74	177	2017	Summer	Orchard	South	2017-02-27	P4	114	e	5	5	0	NA	NA	NA	NA	NA	Wasp	Spiders	Mud	Wood
Summer_17_114	29.54	1.36	69	4.07	16.74	177	2017	Summer	Orchard	South	2017-02-27	P4	114	g	2	2	0	NA	NA	NA	NA	NA	Wasp	Spiders	Mud	Wood
Summer_17_114	29.54	1.36	69	4.07	16.74	177	2017	Summer	Orchard	South	2017-02-27	P4	114	i	2	NA	2	Pison sp C	Crabronidae	Crabroninae	Pison	NA	Wasp	Spiders	Mud	Wood
Summer_17_115	29.54	1.36	69	4.07	16.74	177	2017	Summer	Orchard	South	2017-02-27	P4	115	c	3	3	0	NA	NA	NA	NA	NA	Wasp	Spiders	Mud	Wood
Summer_17_115	29.54	1.36	69	4.07	16.74	177	2017	Summer	Orchard	South	2017-02-27	P4	115	c	1	NA	1	Primeuchroeus sp	Chrysididae	Chrysidinae	Primeuchroeus	NA	Wasp	NA	NA	Wood
Summer_17_115	29.54	1.36	69	4.07	16.74	177	2017	Summer	Orchard	South	2017-02-27	P4	115	d	1	1	1	Fabriogenia sp A	Pompilidae	Pepsinae	Fabriogenia	NA	Wasp	NA	Mud	Wood
Summer_17_115	29.54	1.36	69	4.07	16.74	177	2017	Summer	Orchard	South	2017-02-27	P4	115	h	3	3	0	NA	NA	NA	NA	NA	Wasp	Spiders	Mud	Wood
Summer_17_115	29.54	1.36	69	4.07	16.74	177	2017	Summer	Orchard	South	2017-02-27	P4	115	h	2	NA	2	Primeuchroeus sp	Chrysididae	Chrysidinae	Primeuchroeus	NA	Wasp	NA	NA	Wood
Summer_17_115	29.54	1.36	69	4.07	16.74	177	2017	Summer	Orchard	South	2017-02-27	P4	115	c	1	1	0	NA	Megachilidae	Megachilinae	Megachile	NA	Bee	Pollen	Resin	Wood
Summer_17_115	29.54	1.36	69	4.07	16.74	177	2017	Summer	Orchard	South	2017-02-27	P4	115	d	1	1	0	NA	Megachilidae	NA	Megachile	NA	Bee	NA	Resin	Wood
Summer_17_115	29.54	1.36	69	4.07	16.74	177	2017	Summer	Orchard	South	2017-02-27	P4	115	h	1	1	0	NA	Megachilidae	Megachilinae	Megachile	NA	Bee	NA	Resin	Wood
Summer_17_116	29.54	1.36	69	4.07	16.74	177	2017	Summer	Orchard	South	2017-02-27	P4	116	c	6	6	0	NA	NA	NA	NA	NA	Wasp	Spiders	Mud	Wood
Summer_17_116	29.54	1.36	69	4.07	16.74	177	2017	Summer	Orchard	South	2017-02-27	P4	116	f	2	2	2	Pison sp C	Crabronidae	Crabroninae	Pison	NA	Wasp	Spiders	Mud	Wood
Summer_17_116	29.54	1.36	69	4.07	16.74	177	2017	Summer	Orchard	South	2017-02-27	P4	116	f	1	1	0	NA	Megachilidae	NA	Megachile	NA	Bee	NA	Resin	Wood
Summer_17_117	29.54	1.36	173	4.83	75.06	0	2017	Summer	Forest	South	2017-02-27	F4	117	a	1	1	0	NA	NA	NA	NA	NA	Wasp	NA	Mud	Wood
Summer_17_117	29.54	1.36	173	4.83	75.06	0	2017	Summer	Forest	South	2017-02-27	F4	117	c	6	6	6	Pison sp E	Crabronidae	Crabroninae	Pison	NA	Wasp	NA	Mud	Wood
Summer_17_117	29.54	1.36	173	4.83	75.06	0	2017	Summer	Forest	South	2017-02-27	F4	117	d	9	9	2	Pison sp E	Crabronidae	Crabroninae	Pison	NA	Wasp	NA	Mud	Wood
Summer_17_117	29.54	1.36	173	4.83	75.06	0	2017	Summer	Forest	South	2017-02-27	F4	117	f	3	3	1	Pison sp B	Crabronidae	Crabroninae	Pison	NA	Wasp	Spiders	Mud	Wood
Summer_17_117	29.54	1.36	173	4.83	75.06	0	2017	Summer	Forest	South	2017-02-27	F4	117	g	4	4	0	NA	NA	NA	NA	NA	Wasp	Spiders	Mud	Wood
Summer_17_117	29.54	1.36	173	4.83	75.06	0	2017	Summer	Forest	South	2017-02-27	F4	117	h	4	4	4	Fabriogenia sp B	Pompilidae	Pepsinae	Fabriogenia	NA	Wasp	NA	Mud	Wood
Summer_17_117	29.54	1.36	173	4.83	75.06	0	2017	Summer	Forest	South	2017-02-27	F4	117	i	1	1	0	NA	NA	NA	NA	NA	Wasp	Spiders	Mud	Wood
Summer_17_117	29.54	1.36	173	4.83	75.06	0	2017	Summer	Forest	South	2017-02-27	F4	117	j	1	1	0	NA	NA	NA	NA	NA	Wasp	NA	Mud	Wood
Summer_17_118	29.54	1.36	173	4.83	75.06	0	2017	Summer	Forest	South	2017-02-27	F4	118	b	7	7	5	Pison sp E	Crabronidae	Crabroninae	Pison	NA	Wasp	Spiders	Mud	Wood
Summer_17_118	29.54	1.36	173	4.83	75.06	0	2017	Summer	Forest	South	2017-02-27	F4	118	e	3	3	0	NA	NA	NA	NA	NA	Wasp	Spiders	Mud	Wood
Summer_17_119	29.54	1.36	173	4.83	75.06	0	2017	Summer	Forest	South	2017-02-27	F4	119	d	2	2	0	NA	NA	NA	NA	NA	Wasp	Spiders	Mud	Wood
Summer_17_120	29.54	1.36	173	4.83	75.06	0	2017	Summer	Forest	South	2017-02-27	F4	120	a	4	4	2	NA	NA	NA	NA	NA	Wasp	Spiders	Mud	Wood
Summer_17_120	29.54	1.36	173	4.83	75.06	0	2017	Summer	Forest	South	2017-02-27	F4	120	c	6	6	0	NA	NA	NA	NA	NA	Wasp	NA	Mud	Wood
Summer_17_120	29.54	1.36	173	4.83	75.06	0	2017	Summer	Forest	South	2017-02-27	F4	120	h	5	5	0	NA	NA	NA	NA	NA	Wasp	NA	Mud	Wood
Summer_17_120	29.54	1.36	173	4.83	75.06	0	2017	Summer	Forest	South	2017-02-27	F4	120	i	4	4	0	NA	NA	NA	NA	NA	Wasp	NA	Mud	Wood
Summer_17_121	29.54	1.36	155	4.74	97.52	0	2017	Summer	Forest	South	2017-02-27	F3	121	a	2	2	0	NA	NA	NA	NA	NA	Wasp	NA	Mud	Wood
Summer_17_121	29.54	1.36	155	4.74	97.52	0	2017	Summer	Forest	South	2017-02-27	F3	121	b	1	1	0	NA	NA	NA	NA	NA	Wasp	NA	Mud	Wood
Summer_17_121	29.54	1.36	155	4.74	97.52	0	2017	Summer	Forest	South	2017-02-27	F3	121	c	3	3	0	NA	NA	NA	NA	NA	Wasp	NA	Mud	Wood
Summer_17_121	29.54	1.36	155	4.74	97.52	0	2017	Summer	Forest	South	2017-02-27	F3	121	e	4	4	0	NA	NA	NA	NA	NA	Wasp	NA	Mud	Wood
Summer_17_121	29.54	1.36	155	4.74	97.52	0	2017	Summer	Forest	South	2017-02-27	F3	121	f	5	5	0	NA	NA	NA	NA	NA	Wasp	NA	Mud	Wood
Summer_17_121	29.54	1.36	155	4.74	97.52	0	2017	Summer	Forest	South	2017-02-27	F3	121	h	4	4	0	NA	NA	NA	NA	NA	Wasp	NA	Mud	Wood
Summer_17_121	29.54	1.36	155	4.74	97.52	0	2017	Summer	Forest	South	2017-02-27	F3	121	i	1	1	0	NA	NA	NA	NA	NA	Wasp	NA	Mud	Wood
Summer_17_122	29.54	1.36	155	4.74	97.52	0	2017	Summer	Forest	South	2017-02-27	F3	122	a	2	2	1	Fabriogenia sp B	Pompilidae	Pepsinae	Fabriogenia	NA	Wasp	NA	Mud	Wood
Summer_17_122	29.54	1.36	155	4.74	97.52	0	2017	Summer	Forest	South	2017-02-27	F3	122	b	4	4	0	NA	NA	NA	NA	NA	Wasp	Spiders	Mud	Wood
Summer_17_122	29.54	1.36	155	4.74	97.52	0	2017	Summer	Forest	South	2017-02-27	F3	122	c	1	1	1	NA	NA	NA	NA	NA	Wasp	NA	Mud	Wood
Summer_17_122	29.54	1.36	155	4.74	97.52	0	2017	Summer	Forest	South	2017-02-27	F3	122	d	3	3	0	NA	NA	NA	NA	NA	Wasp	NA	Mud	Wood
Summer_17_122	29.54	1.36	155	4.74	97.52	0	2017	Summer	Forest	South	2017-02-27	F3	122	e	2	2	0	NA	NA	NA	NA	NA	Wasp	Spiders	Mud	Wood
Summer_17_122	29.54	1.36	155	4.74	97.52	0	2017	Summer	Forest	South	2017-02-27	F3	122	f	4	4	1	Pison sp E	Crabronidae	Crabroninae	Pison	NA	Wasp	Spiders	Mud	Wood
Summer_17_122	29.54	1.36	155	4.74	97.52	0	2017	Summer	Forest	South	2017-02-27	F3	122	g	1	1	0	NA	NA	NA	NA	NA	Wasp	Spiders	Mud	Wood
Summer_17_122	29.54	1.36	155	4.74	97.52	0	2017	Summer	Forest	South	2017-02-27	F3	122	h	1	1	1	Fabriogenia sp A	Pompilidae	Pepsinae	Fabriogenia	NA	Wasp	NA	Mud	Wood
Summer_17_122	29.54	1.36	155	4.74	97.52	0	2017	Summer	Forest	South	2017-02-27	F3	122	i	5	5	0	NA	NA	NA	NA	NA	Wasp	NA	Mud	Wood
Summer_17_122	29.54	1.36	155	4.74	97.52	0	2017	Summer	Forest	South	2017-02-27	F3	122	2	1	1	1	Paralastor sp	Vespidae	Eumeninae	Paralastor	NA	Wasp	NA	NA	Cobb
Summer_17_123	29.54	1.36	155	4.74	97.52	0	2017	Summer	Forest	South	2017-02-27	F3	123	c	5	5	5	Pison sp E	Crabronidae	Crabroninae	Pison	NA	Wasp	NA	Mud	Wood
Summer_17_123	29.54	1.36	155	4.74	97.52	0	2017	Summer	Forest	South	2017-02-27	F3	123	d	1	1	0	NA	NA	NA	NA	NA	Wasp	NA	Mud	Wood
Summer_17_123	29.54	1.36	155	4.74	97.52	0	2017	Summer	Forest	South	2017-02-27	F3	123	e	8	8	6	Pison sp E	Crabronidae	Crabroninae	Pison	NA	Wasp	NA	Mud	Wood
Summer_17_123	29.54	1.36	155	4.74	97.52	0	2017	Summer	Forest	South	2017-02-27	F3	123	f	2	2	1	Pison sp E	Crabronidae	Crabroninae	Pison	NA	Wasp	NA	Mud	Wood
Summer_17_123	29.54	1.36	155	4.74	97.52	0	2017	Summer	Forest	South	2017-02-27	F3	123	h	3	3	2	Pison sp E	Crabronidae	Crabroninae	Pison	NA	Wasp	Spiders	Mud	Wood
Autumn_17_109	32.41	2.04	53	3.87	96.36	0	2017	Autumn	Forest	North	2017-03-18	F1	109	b	1	NA	1	Megachile mystacaena	Megachilidae	Megachilinae	Megachile	Callomegachile	Bee	NA	Resin	Wood
Autumn_17_109	32.41	2.04	53	3.87	96.36	0	2017	Autumn	Forest	North	2017-03-18	F1	109	f	2	2	1	Megachile mystacaena	Megachilidae	Megachilinae	Megachile	Callomegachile	Bee	Pollen	Resin	Wood
Autumn_17_112	32.41	2.04	53	3.87	96.36	0	2017	Autumn	Forest	North	2017-03-18	F1	112	2	1	NA	1	NA	Vespidae	Eumeninae	NA	NA	Wasp	NA	Cobb	Cobb
Autumn_17_112	32.41	2.04	53	3.87	96.36	0	2017	Autumn	Forest	North	2017-03-18	F1	112	b	1	NA	1	Megachile mystacaena	Megachilidae	Megachilinae	Megachile	Callomegachile	Bee	NA	Resin	Wood
Autumn_17_112	32.41	2.04	53	3.87	96.36	0	2017	Autumn	Forest	North	2017-03-18	F1	112	f	3	3	0	NA	Megachilidae	Megachilinae	Megachile	NA	Bee	Pollen	Resin	Wood
Autumn_17_112	32.41	2.04	53	3.87	96.36	0	2017	Autumn	Forest	North	2017-03-18	F1	112	i	3	3	0	NA	Megachilidae	Megachilinae	Megachile	NA	Bee	NA	Resin	Wood
Autumn_17_113	26.57	5.04	69	4.07	16.74	177	2017	Autumn	Orchard	South	2017-05-30	P4	113	h	5	5	0	NA	NA	NA	NA	NA	Wasp	NA	Mud	Wood
Autumn_17_114	26.57	5.04	69	4.07	16.74	177	2017	Autumn	Orchard	South	2017-05-30	P4	114	d	1	1	0	NA	NA	NA	NA	NA	Wasp	NA	Mud	Wood
Autumn_17_116	26.57	5.04	69	4.07	16.74	177	2017	Autumn	Orchard	South	2017-05-30	P4	116	c	3	3	0	NA	NA	NA	NA	NA	Wasp	NA	Mud	Wood
Autumn_17_116	26.57	5.04	69	4.07	16.74	177	2017	Autumn	Orchard	South	2017-05-30	P4	116	d	2	2	0	NA	NA	NA	NA	NA	Wasp	NA	Mud	Wood
Autumn_17_116	26.57	5.04	69	4.07	16.74	177	2017	Autumn	Orchard	South	2017-05-30	P4	116	e	5	5	0	NA	NA	NA	NA	NA	Wasp	NA	Mud	Wood
Autumn_17_117	26.57	5.04	173	4.83	75.06	0	2017	Autumn	Forest	South	2017-05-30	F4	117	1	2	NA	2	Fabriogenia sp B	Pompilidae	Pepsinae	Fabriogenia	NA	Wasp	NA	Cobb	Cobb
Autumn_17_117	26.57	5.04	173	4.83	75.06	0	2017	Autumn	Forest	South	2017-05-30	F4	117	j	2	2	0	NA	NA	NA	NA	NA	Wasp	NA	Mud	Wood
Autumn_17_117	26.57	5.04	173	4.83	75.06	0	2017	Autumn	Forest	South	2017-05-30	F4	117	j	4	4	4	Megachile deanii	Megachilidae	Megachilinae	Megachile	Rhodomegachile	Bee	Pollen	Resin	Wood
Autumn_17_118	26.57	5.04	173	4.83	75.06	0	2017	Autumn	Forest	South	2017-05-30	F4	118	b	10	10	0	NA	NA	NA	NA	NA	Wasp	Spiders	Mud	Wood
Autumn_17_118	26.57	5.04	173	4.83	75.06	0	2017	Autumn	Forest	South	2017-05-30	F4	118	c	3	3	0	NA	NA	NA	NA	NA	Wasp	NA	Mud	Wood
Autumn_17_118	26.57	5.04	173	4.83	75.06	0	2017	Autumn	Forest	South	2017-05-30	F4	118	d	1	1	0	NA	NA	NA	NA	NA	Wasp	NA	Mud	Wood
Autumn_17_119	26.57	5.04	173	4.83	75.06	0	2017	Autumn	Forest	South	2017-05-30	F4	119	b	5	5	0	NA	NA	NA	NA	NA	Wasp	Spiders	Mud	Wood
Autumn_17_119	26.57	5.04	173	4.83	75.06	0	2017	Autumn	Forest	South	2017-05-30	F4	119	c	3	3	0	NA	NA	NA	NA	NA	Wasp	NA	Mud	Wood
Autumn_17_119	26.57	5.04	173	4.83	75.06	0	2017	Autumn	Forest	South	2017-05-30	F4	119	h	5	5	0	NA	NA	NA	NA	NA	Wasp	NA	Mud	Wood
Autumn_17_120	26.57	5.04	173	4.83	75.06	0	2017	Autumn	Forest	South	2017-05-30	F4	120	a	2	2	0	NA	NA	NA	NA	NA	Wasp	NA	Mud	Wood
Autumn_17_120	26.57	5.04	173	4.83	75.06	0	2017	Autumn	Forest	South	2017-05-30	F4	120	g	4	4	0	NA	NA	NA	NA	NA	Wasp	NA	Mud	Wood
Autumn_17_121	26.53	4.99	155	4.74	97.52	0	2017	Autumn	Forest	South	2017-05-31	F3	121	c	3	3	0	NA	NA	NA	NA	NA	Wasp	Spiders	Mud	Wood
Autumn_17_121	26.53	4.99	155	4.74	97.52	0	2017	Autumn	Forest	South	2017-05-31	F3	121	e	5	5	0	NA	NA	NA	NA	NA	Wasp	NA	Mud	Wood
Autumn_17_121	26.53	4.99	155	4.74	97.52	0	2017	Autumn	Forest	South	2017-05-31	F3	121	f	3	3	1	Fabriogenia sp B	Pompilidae	Pepsinae	Fabriogenia	NA	Wasp	Spiders	Mud	Wood
Autumn_17_121	26.53	4.99	155	4.74	97.52	0	2017	Autumn	Forest	South	2017-05-31	F3	121	j	7	7	0	NA	NA	NA	NA	NA	Wasp	NA	Mud	Wood
Autumn_17_122	26.53	4.99	155	4.74	97.52	0	2017	Autumn	Forest	South	2017-05-31	F3	122	a	7	7	0	NA	NA	NA	NA	NA	Wasp	NA	Mud	Wood
Autumn_17_122	26.53	4.99	155	4.74	97.52	0	2017	Autumn	Forest	South	2017-05-31	F3	122	d	5	5	0	NA	NA	NA	NA	NA	Wasp	Spiders	Mud	Wood
Autumn_17_122	26.53	4.99	155	4.74	97.52	0	2017	Autumn	Forest	South	2017-05-31	F3	122	j	3	3	0	NA	NA	NA	NA	NA	Wasp	Spiders	Mud	Wood
Autumn_17_122	26.53	4.99	155	4.74	97.52	0	2017	Autumn	Forest	South	2017-05-31	F3	122	e	6	6	4	Hylaeus nubilosus	Colletidae	Hylaeinae	Hylaeus	NA	Bee	Pollen	Cellophane	Wood
Autumn_17_123	26.53	4.99	155	4.74	97.52	0	2017	Autumn	Forest	South	2017-05-31	F3	123	c	5	5	0	NA	NA	NA	NA	NA	Wasp	NA	Mud	Wood
Autumn_17_123	26.53	4.99	155	4.74	97.52	0	2017	Autumn	Forest	South	2017-05-31	F3	123	e	9	9	0	NA	NA	NA	NA	NA	Wasp	NA	Mud	Wood
Winter_17_102	26.53	3.67	134	4.29	3.53	212	2017	Winter	Orchard	North	2017-06-10	P3	102	d	5	5	0	NA	Megachilidae	Megachilinae	Megachile	Eutricharaea	Bee	NA	Leaves	Wood
Winter_17_102	26.53	3.67	134	4.29	3.53	212	2017	Winter	Orchard	North	2017-06-10	P3	102	e	1	1	0	NA	Megachilidae	Megachilinae	Megachile	Eutricharaea	Bee	NA	Leaves	Wood
Winter_17_103	26.53	3.67	134	4.29	3.53	212	2017	Winter	Orchard	North	2017-06-10	P3	103	d	8	8	6	Pison sp A	Crabronidae	Crabroninae	Pison	NA	Wasp	NA	Mud	Wood
Winter_17_105	26.53	3.67	51	3.73	0	640	2017	Winter	Orchard	North	2017-06-10	P2	105	d	1	1	0	NA	NA	NA	NA	NA	Wasp	NA	Mud	Wood
Winter_17_124	26.5	3.63	51	3.73	0	640	2017	Winter	Orchard	North	2017-06-10	P2	124	a	8	8	0	NA	NA	NA	NA	NA	Wasp	Spiders	Mud	Wood
Winter_17_124	26.5	3.63	51	3.73	0	640	2017	Winter	Orchard	North	2017-06-10	P2	124	b	11	11	0	NA	NA	NA	NA	NA	Wasp	NA	Mud	Wood
Winter_17_124	26.5	3.63	51	3.73	0	640	2017	Winter	Orchard	North	2017-06-10	P2	124	c	5	5	0	NA	NA	NA	NA	NA	Wasp	Spiders	Mud	Wood
Winter_17_124	26.5	3.63	51	3.73	0	640	2017	Winter	Orchard	North	2017-06-10	P2	124	d	7	7	0	NA	NA	NA	NA	NA	Wasp	Spiders	Mud	Wood
Winter_17_124	26.5	3.63	51	3.73	0	640	2017	Winter	Orchard	North	2017-06-10	P2	124	e	6	6	1	Anterhynchium nigrocinctus	Vespidae	Eumeninae	Anterhynchium	Epiodynerus	Wasp	NA	Mud	Wood
Winter_17_124	26.5	3.63	51	3.73	0	640	2017	Winter	Orchard	North	2017-06-10	P2	124	f	12	12	0	NA	NA	NA	NA	NA	Wasp	NA	Mud	Wood
Winter_17_124	26.5	3.63	51	3.73	0	640	2017	Winter	Orchard	North	2017-06-10	P2	124	g	6	6	0	NA	NA	NA	NA	NA	Wasp	Spiders	Mud	Wood
Winter_17_124	26.5	3.63	51	3.73	0	640	2017	Winter	Orchard	North	2017-06-10	P2	124	h	5	5	0	NA	NA	NA	NA	NA	Wasp	NA	Mud	Wood
Winter_17_124	26.5	3.63	51	3.73	0	640	2017	Winter	Orchard	North	2017-06-10	P2	124	i	8	8	0	NA	NA	NA	NA	NA	Wasp	NA	Mud	Wood
Winter_17_124	26.5	3.63	51	3.73	0	640	2017	Winter	Orchard	North	2017-06-10	P2	124	j	6	6	0	NA	NA	NA	NA	NA	Wasp	NA	Mud	Wood
Winter_17_106	26.5	3.63	139	4.67	89.79	0	2017	Winter	Forest	North	2017-06-11	F2	106	a	3	3	0	NA	NA	NA	NA	NA	Wasp	NA	Mud	Wood
Winter_17_106	26.5	3.63	139	4.67	89.79	0	2017	Winter	Forest	North	2017-06-11	F2	106	b	6	6	0	NA	NA	NA	NA	NA	Wasp	NA	Mud	Wood
Winter_17_106	26.5	3.63	139	4.67	89.79	0	2017	Winter	Forest	North	2017-06-11	F2	106	c	5	5	4	NA	NA	NA	NA	NA	Wasp	NA	Mud	Wood
Winter_17_106	26.5	3.63	139	4.67	89.79	0	2017	Winter	Forest	North	2017-06-11	F2	106	d	8	8	0	NA	NA	NA	NA	NA	Wasp	Spiders	Mud	Wood
Winter_17_106	26.5	3.63	139	4.67	89.79	0	2017	Winter	Forest	North	2017-06-11	F2	106	e	1	1	0	NA	NA	NA	NA	NA	Wasp	NA	Mud	Wood
Winter_17_109	26.5	3.63	53	3.87	96.36	0	2017	Winter	Forest	North	2017-06-11	F1	109	1	17	NA	17	Amegilla adelaidae	Apidae	Apinae	Amegilla	Zonamegilla	Bee	NA	Cobb	Cobb
Winter_17_110	26.5	3.63	53	3.87	96.36	0	2017	Winter	Forest	North	2017-06-11	F1	110	d	1	NA	1	Gasteruption sp A	Gasteruptiidae	Gasteruptiinae	Gasteruption	NA	Wasp	NA	NA	Wood
Winter_17_110	26.5	3.63	53	3.87	96.36	0	2017	Winter	Forest	North	2017-06-11	F1	110	i	3	3	0	NA	NA	NA	NA	NA	Wasp	Spiders	Mud	Wood
Winter_17_110	26.5	3.63	53	3.87	96.36	0	2017	Winter	Forest	North	2017-06-11	F1	110	j	2	2	0	NA	NA	NA	NA	NA	Wasp	NA	Mud	Wood
Winter_17_110	26.5	3.63	53	3.87	96.36	0	2017	Winter	Forest	North	2017-06-11	F1	110	2	1	NA	1	Thyreus nitidulus	Apidae	Apinae	Thyreus	NA	Bee	NA	Cobb	Cobb
Winter_17_110	26.5	3.63	53	3.87	96.36	0	2017	Winter	Forest	North	2017-06-11	F1	110	2	11	NA	11	Amegilla adelaidae	Apidae	Apinae	Amegilla	Zonamegilla	Bee	NA	Cobb	Cobb
Winter_17_111	26.5	3.63	53	3.87	96.36	0	2017	Winter	Forest	North	2017-06-11	F1	111	2	1	NA	1	Thyreus nitidulus	Apidae	Apinae	Thyreus	NA	Bee	NA	Cobb	Cobb
Winter_17_111	26.5	3.63	53	3.87	96.36	0	2017	Winter	Forest	North	2017-06-11	F1	111	2	11	NA	11	Amegilla adelaidae	Apidae	Apinae	Amegilla	Zonamegilla	Bee	NA	Cobb	Cobb
Winter_17_101	26.53	3.67	134	4.29	3.53	212	2017	Winter	Orchard	North	2017-08-05	P3	101	e	9	9	0	NA	NA	NA	NA	NA	Wasp	Spiders	Mud	Wood
Winter_17_103	26.53	3.67	134	4.29	3.53	212	2017	Winter	Orchard	North	2017-08-05	P3	103	a	8	8	3	NA	NA	NA	NA	NA	Wasp	NA	Mud	Wood
Winter_17_103	26.53	3.67	134	4.29	3.53	212	2017	Winter	Orchard	North	2017-08-05	P3	103	b	11	11	0	NA	NA	NA	NA	NA	Wasp	NA	Mud	Wood
Spring_17_113	24.33	2.61	69	4.07	16.74	177	2017	Spring	Orchard	South	2017-09-04	P4	113	j	2	2	0	NA	NA	NA	NA	NA	Wasp	NA	Mud	Wood
Spring_17_116	24.33	2.61	69	4.07	16.74	177	2017	Spring	Orchard	South	2017-09-04	P4	116	b	2	2	1	Pison sp F	Crabronidae	Crabroninae	Pison	NA	Wasp	NA	Mud	Wood
Spring_17_117	24.33	2.61	173	4.83	75.06	0	2017	Spring	Forest	South	2017-09-04	F4	117	i	1	1	0	NA	Megachilidae	Megachilinae	Megachile	NA	Bee	NA	Resin	Wood
Spring_17_101	25.19	0.17	134	4.29	3.53	212	2017	Spring	Orchard	North	2017-09-16	P3	101	a	7	7	3	Pison sp D	Crabronidae	Crabroninae	Pison	NA	Wasp	Spiders	Mud	Wood
Spring_17_101	25.19	0.17	134	4.29	3.53	212	2017	Spring	Orchard	North	2017-09-16	P3	101	b	7	7	4	Pison sp D	Crabronidae	Crabroninae	Pison	NA	Wasp	Spiders	Mud	Wood
Spring_17_101	25.19	0.17	134	4.29	3.53	212	2017	Spring	Orchard	North	2017-09-16	P3	101	c	6	6	3	Pison sp D	Crabronidae	Crabroninae	Pison	NA	Wasp	Spiders	Mud	Wood
Spring_17_101	25.19	0.17	134	4.29	3.53	212	2017	Spring	Orchard	North	2017-09-16	P3	101	d	6	6	0	NA	NA	NA	NA	NA	Wasp	Spiders	Mud	Wood
Spring_17_101	25.19	0.17	134	4.29	3.53	212	2017	Spring	Orchard	North	2017-09-16	P3	101	e	3	3	0	NA	NA	NA	NA	NA	Wasp	Spiders	Mud	Wood
Spring_17_101	25.19	0.17	134	4.29	3.53	212	2017	Spring	Orchard	North	2017-09-16	P3	101	j	5	5	1	Pison sp D	Crabronidae	Crabroninae	Pison	NA	Wasp	Spiders	Mud	Wood
Spring_17_102	25.19	0.17	134	4.29	3.53	212	2017	Spring	Orchard	North	2017-09-16	P3	102	c	1	1	0	NA	NA	NA	NA	NA	Wasp	Spiders	Mud	Wood
Spring_17_102	25.19	0.17	134	4.29	3.53	212	2017	Spring	Orchard	North	2017-09-16	P3	102	d	4	4	1	Pison sp B	Crabronidae	Crabroninae	Pison	NA	Wasp	Spiders	Mud	Wood
Spring_17_104	25.19	0.17	134	4.29	3.53	212	2017	Spring	Orchard	North	2017-09-16	P3	104	e	7	7	4	Pison sp D	Crabronidae	Crabroninae	Pison	NA	Wasp	Spiders	Mud	Wood
Spring_17_104	25.19	0.17	134	4.29	3.53	212	2017	Spring	Orchard	North	2017-09-16	P3	104	f	10	10	9	Pison sp D	Crabronidae	Crabroninae	Pison	NA	Wasp	Spiders	Mud	Wood
Spring_17_104	25.19	0.17	134	4.29	3.53	212	2017	Spring	Orchard	North	2017-09-16	P3	104	g	1	NA	1	Perilampus sp	Perilampidae	Perilampinae	Perilampus	NA	Wasp	NA	Mud	Wood
Spring_17_104	25.19	0.17	134	4.29	3.53	212	2017	Spring	Orchard	North	2017-09-16	P3	104	g	10	10	9	Pison sp D	Crabronidae	Crabroninae	Pison	NA	Wasp	Spiders	Mud	Wood
Spring_17_104	25.19	0.17	134	4.29	3.53	212	2017	Spring	Orchard	North	2017-09-16	P3	104	h	9	9	7	Pison sp D	Crabronidae	Crabroninae	Pison	NA	Wasp	Spiders	Mud	Wood
Spring_17_104	25.19	0.17	134	4.29	3.53	212	2017	Spring	Orchard	North	2017-09-16	P3	104	i	10	10	5	Pison sp D	Crabronidae	Crabroninae	Pison	NA	Wasp	Spiders	Mud	Wood
Spring_17_104	25.19	0.17	134	4.29	3.53	212	2017	Spring	Orchard	North	2017-09-16	P3	104	j	2	2	0	NA	Megachilidae	Megachilinae	Megachile	Eutricharaea	Bee	Pollen	Leaves	Wood
Spring_17_113	24.33	2.61	69	4.07	16.74	177	2017	Spring	Orchard	South	2017-10-25	P4	113	e	1	NA	1	Isodontia sp	Sphecidae	Sphecinae	Isodontia	NA	Wasp	NA	Grass	Wood
Spring_17_114	24.33	2.61	69	4.07	16.74	177	2017	Spring	Orchard	South	2017-10-25	P4	114	2	1	NA	1	NA	NA	NA	NA	NA	Wasp	NA	Cobb	Cobb
Spring_17_114	24.33	2.61	69	4.07	16.74	177	2017	Spring	Orchard	South	2017-10-25	P4	114	d	5	5	0	NA	NA	NA	NA	NA	Wasp	Spiders	Mud	Wood
Spring_17_114	24.33	2.61	69	4.07	16.74	177	2017	Spring	Orchard	South	2017-10-25	P4	114	e	4	4	0	NA	NA	NA	NA	NA	Wasp	NA	Mud	Wood
Spring_17_114	24.33	2.61	69	4.07	16.74	177	2017	Spring	Orchard	South	2017-10-25	P4	114	h	5	5	0	NA	NA	NA	NA	NA	Wasp	Spiders	Mud	Wood
Spring_17_114	24.33	2.61	69	4.07	16.74	177	2017	Spring	Orchard	South	2017-10-25	P4	114	i	1	NA	1	Primeuchroeus sp	Chrysididae	Chrysidinae	Primeuchroeus	NA	Wasp	NA	NA	Wood
Spring_17_114	24.33	2.61	69	4.07	16.74	177	2017	Spring	Orchard	South	2017-10-25	P4	114	i	5	5	4	Pison sp B	Crabronidae	Crabroninae	Pison	NA	Wasp	Spiders	Mud	Wood
Spring_17_114	24.33	2.61	69	4.07	16.74	177	2017	Spring	Orchard	South	2017-10-25	P4	114	j	8	8	0	NA	NA	NA	NA	NA	Wasp	Spiders	Mud	Wood
Spring_17_114	24.33	2.61	69	4.07	16.74	177	2017	Spring	Orchard	South	2017-10-25	P4	114	2	2	NA	2	Pachypropsis indicans	Colletidae	Euryglossinae	Pachyprosopis	Parapachyprosopis	Bee	NA	Cobb	Cobb
Spring_17_114	24.33	2.61	69	4.07	16.74	177	2017	Spring	Orchard	South	2017-10-25	P4	114	2	5	NA	5	Amegilla adelaidae	Apidae	Apinae	Amegilla	Zonamegilla	Bee	NA	Cobb	Cobb
Spring_17_114	24.33	2.61	69	4.07	16.74	177	2017	Spring	Orchard	South	2017-10-25	P4	114	f	1	1	0	NA	Colletidae	Hylaeinae	NA	NA	Bee	NA	Cellophane	Wood
Spring_17_114	24.33	2.61	69	4.07	16.74	177	2017	Spring	Orchard	South	2017-10-25	P4	114	g	4	4	0	NA	Megachilidae	Megachilinae	Megachile	NA	Bee	NA	Resin	Wood
Spring_17_115	24.33	2.61	69	4.07	16.74	177	2017	Spring	Orchard	South	2017-10-25	P4	115	d	4	4	3	Pison sp F	Crabronidae	Crabroninae	Pison	NA	Wasp	Spiders	Mud	Wood
Spring_17_115	24.33	2.61	69	4.07	16.74	177	2017	Spring	Orchard	South	2017-10-25	P4	115	e	5	5	5	Pison sp F	Crabronidae	Crabroninae	Pison	NA	Wasp	NA	Mud	Wood
Spring_17_116	24.33	2.61	69	4.07	16.74	177	2017	Spring	Orchard	South	2017-10-25	P4	116	c	1	1	0	Isodontia sp	Sphecidae	Sphecinae	Isodontia	NA	Wasp	NA	Grass	Wood
Spring_17_116	24.33	2.61	69	4.07	16.74	177	2017	Spring	Orchard	South	2017-10-25	P4	116	f	3	3	0	NA	NA	NA	NA	NA	Wasp	Spiders	Mud	Wood
Spring_17_116	24.33	2.61	69	4.07	16.74	177	2017	Spring	Orchard	South	2017-10-25	P4	116	j	1	1	1	Isodontia sp	Sphecidae	Sphecinae	Isodontia	NA	Wasp	Spiders	Grass	Wood
Spring_17_119	24.33	2.61	173	4.83	75.06	0	2017	Spring	Forest	South	2017-10-25	F4	119	2	1	NA	1	Irenangelus sp	Pompilidae	Ceropalinae	Irenangelus	NA	Wasp	NA	Cobb	Cobb
Spring_17_119	24.33	2.61	173	4.83	75.06	0	2017	Spring	Forest	South	2017-10-25	F4	119	2	2	NA	2	Pachypropsis indicans	Colletidae	Euryglossinae	Pachyprosopis	Parapachyprosopis	Bee	NA	Cobb	Cobb
Spring_17_119	24.33	2.61	173	4.83	75.06	0	2017	Spring	Forest	South	2017-10-25	F4	119	2	1	NA	1	Amegilla adelaidae	Apidae	Apinae	Amegilla	Zonamegilla	Bee	NA	Cobb	Cobb
Spring_17_121	24.33	2.61	155	4.74	97.52	0	2017	Spring	Forest	South	2017-10-25	F3	121	j	9	9	0	NA	NA	NA	NA	NA	Wasp	Spiders	Mud	Wood
Summer_18_113	28.31	5.42	69	4.07	16.74	177	2018	Summer	Orchard	South	2018-01-20	P4	113	b	1	1	1	Anterhynchium tamarinum	Vespidae	Eumeninae	Anterhynchium	Epiodynerus	Wasp	NA	NA	Wood
Summer_18_113	28.31	5.42	69	4.07	16.74	177	2018	Summer	Orchard	South	2018-01-20	P4	113	e	2	2	2	Anterhynchium tamarinum	Vespidae	Eumeninae	Anterhynchium	Epiodynerus	Wasp	NA	Mud	Wood
Summer_18_113	28.31	5.42	69	4.07	16.74	177	2018	Summer	Orchard	South	2018-01-20	P4	113	1	1	NA	1	Amegilla adelaidae	Apidae	Apinae	Amegilla	Zonamegilla	Bee	NA	Cobb	Cobb
Summer_18_113	28.31	5.42	69	4.07	16.74	177	2018	Summer	Orchard	South	2018-01-20	P4	113	2	4	NA	4	Pachypropsis angophorae	Colletidae	Euryglossinae	Pachyprosopis	Parapachyprosopis	Bee	NA	Cobb	Cobb
Summer_18_113	28.31	5.42	69	4.07	16.74	177	2018	Summer	Orchard	South	2018-01-20	P4	113	a	3	3	0	NA	Megachilidae	Megachilinae	Megachile	NA	Bee	NA	Resin	Wood
Summer_18_113	28.31	5.42	69	4.07	16.74	177	2018	Summer	Orchard	South	2018-01-20	P4	113	i	2	2	0	NA	Megachilidae	Megachilinae	Megachile	NA	Bee	NA	Resin	Wood
Summer_18_114	28.31	5.42	69	4.07	16.74	177	2018	Summer	Orchard	South	2018-01-20	P4	114	e	1	1	0	NA	NA	NA	NA	NA	Wasp	NA	Mud	Wood
Summer_18_114	28.31	5.42	69	4.07	16.74	177	2018	Summer	Orchard	South	2018-01-20	P4	114	1	3	NA	3	Amegilla adelaidae	Apidae	Apinae	Amegilla	Zonamegilla	Bee	NA	Cobb	Cobb
Summer_18_114	28.31	5.42	69	4.07	16.74	177	2018	Summer	Orchard	South	2018-01-20	P4	114	2	1	NA	1	Thyreus caeruleopunctatus	Apidae	Apinae	Thyreus	NA	Bee	NA	Cobb	Cobb
Summer_18_114	28.31	5.42	69	4.07	16.74	177	2018	Summer	Orchard	South	2018-01-20	P4	114	2	3	NA	3	Amegilla sp B	Apidae	Apinae	Amegilla	Zonamegilla	Bee	NA	Cobb	Cobb
Summer_18_114	28.31	5.42	69	4.07	16.74	177	2018	Summer	Orchard	South	2018-01-20	P4	114	f	4	4	1	Megachile deanii	Megachilidae	Megachilinae	Megachile	Rhodomegachile	Bee	Pollen	Resin	Wood
Summer_18_115	28.31	5.42	69	4.07	16.74	177	2018	Summer	Orchard	South	2018-01-20	P4	115	1	4	NA	4	NA	NA	NA	NA	NA	Wasp	NA	Cobb	Cobb
Summer_18_115	28.31	5.42	69	4.07	16.74	177	2018	Summer	Orchard	South	2018-01-20	P4	115	j	1	1	0	NA	NA	NA	NA	NA	Wasp	NA	Mud	Wood
Summer_18_115	28.31	5.42	69	4.07	16.74	177	2018	Summer	Orchard	South	2018-01-20	P4	115	1	2	NA	2	Amegilla adelaidae	Apidae	Apinae	Amegilla	Zonamegilla	Bee	NA	Cobb	Cobb
Summer_18_115	28.31	5.42	69	4.07	16.74	177	2018	Summer	Orchard	South	2018-01-20	P4	115	1	3	NA	3	Pachypropsis angophorae	Colletidae	Euryglossinae	Pachyprosopis	Parapachyprosopis	Bee	NA	Cobb	Cobb
Summer_18_115	28.31	5.42	69	4.07	16.74	177	2018	Summer	Orchard	South	2018-01-20	P4	115	2	6	NA	6	Amegilla adelaidae	Apidae	Apinae	Amegilla	Zonamegilla	Bee	NA	Cobb	Cobb
Summer_18_115	28.31	5.42	69	4.07	16.74	177	2018	Summer	Orchard	South	2018-01-20	P4	115	2	1	NA	1	Pachypropsis angophorae	Colletidae	Euryglossinae	Pachyprosopis	Parapachyprosopis	Bee	NA	Cobb	Cobb
Summer_18_116	28.31	5.42	69	4.07	16.74	177	2018	Summer	Orchard	South	2018-01-20	P4	116	2	1	NA	1	Mutillidae sp A	Mutillidae	NA	NA	NA	Wasp	NA	Cobb	Cobb
Summer_18_116	28.31	5.42	69	4.07	16.74	177	2018	Summer	Orchard	South	2018-01-20	P4	116	j	1	1	0	NA	NA	NA	NA	NA	Wasp	NA	Mud	Wood
Summer_18_116	28.31	5.42	69	4.07	16.74	177	2018	Summer	Orchard	South	2018-01-20	P4	116	2	1	NA	1	Amegilla adelaidae	Apidae	Apinae	Amegilla	Zonamegilla	Bee	NA	Cobb	Cobb
Summer_18_117	28.31	5.42	173	4.83	75.06	0	2018	Summer	Forest	South	2018-01-20	F4	117	f	6	6	0	NA	NA	NA	NA	NA	Wasp	Spiders	Mud	Wood
Summer_18_117	28.31	5.42	173	4.83	75.06	0	2018	Summer	Forest	South	2018-01-20	F4	117	g	6	6	0	NA	NA	NA	NA	NA	Wasp	Spiders	Mud	Wood
Summer_18_117	28.31	5.42	173	4.83	75.06	0	2018	Summer	Forest	South	2018-01-20	F4	117	i	3	3	0	NA	NA	NA	NA	NA	Wasp	Spiders	Mud	Wood
Summer_18_117	28.31	5.42	173	4.83	75.06	0	2018	Summer	Forest	South	2018-01-20	F4	117	j	6	6	0	NA	NA	NA	NA	NA	Wasp	Spiders	Mud	Wood
Summer_18_117	28.31	5.42	173	4.83	75.06	0	2018	Summer	Forest	South	2018-01-20	F4	117	2	26	NA	26	Pachypropsis indicans	Colletidae	Euryglossinae	Pachyprosopis	Parapachyprosopis	Bee	NA	Cobb	Wood
Summer_18_117	28.31	5.42	173	4.83	75.06	0	2018	Summer	Forest	South	2018-01-20	F4	117	2	1	NA	1	Amegilla adelaidae	Apidae	Apinae	Amegilla	Zonamegilla	Bee	NA	Cobb	Wood
Summer_18_118	28.31	5.42	173	4.83	75.06	0	2018	Summer	Forest	South	2018-01-20	F4	118	b	4	4	0	NA	NA	NA	NA	NA	Wasp	Spiders	Mud	Wood
Summer_18_118	28.31	5.42	173	4.83	75.06	0	2018	Summer	Forest	South	2018-01-20	F4	118	c	4	4	1	NA	NA	NA	NA	NA	Wasp	Spiders	Mud	Wood
Summer_18_118	28.31	5.42	173	4.83	75.06	0	2018	Summer	Forest	South	2018-01-20	F4	118	d	2	2	0	NA	NA	NA	NA	NA	Wasp	NA	Mud	Wood
Summer_18_118	28.31	5.42	173	4.83	75.06	0	2018	Summer	Forest	South	2018-01-20	F4	118	e	2	2	0	NA	NA	NA	NA	NA	Wasp	NA	Mud	Wood
Summer_18_118	28.31	5.42	173	4.83	75.06	0	2018	Summer	Forest	South	2018-01-20	F4	118	f	1	1	0	NA	NA	NA	NA	NA	Wasp	NA	Mud	Wood
Summer_18_118	28.31	5.42	173	4.83	75.06	0	2018	Summer	Forest	South	2018-01-20	F4	118	g	5	5	2	Pison sp B	Crabronidae	Crabroninae	Pison	NA	Wasp	NA	Mud	Wood
Summer_18_118	28.31	5.42	173	4.83	75.06	0	2018	Summer	Forest	South	2018-01-20	F4	118	h	3	3	0	Pison sp B	Crabronidae	Crabroninae	Pison	NA	Wasp	NA	Mud	Wood
Summer_18_118	28.31	5.42	173	4.83	75.06	0	2018	Summer	Forest	South	2018-01-20	F4	118	i	4	4	1	NA	NA	NA	NA	NA	Wasp	NA	Mud	Wood
Summer_18_118	28.31	5.42	173	4.83	75.06	0	2018	Summer	Forest	South	2018-01-20	F4	118	1	7	NA	7	Amegilla adelaidae	Apidae	Apinae	Amegilla	Zonamegilla	Bee	NA	Cobb	Cobb
Summer_18_118	28.31	5.42	173	4.83	75.06	0	2018	Summer	Forest	South	2018-01-20	F4	118	2	3	NA	3	Pachypropsis indicans	Colletidae	Euryglossinae	Pachyprosopis	Parapachyprosopis	Bee	NA	Cobb	Cobb
Summer_18_118	28.31	5.42	173	4.83	75.06	0	2018	Summer	Forest	South	2018-01-20	F4	118	2	3	NA	3	Amegilla adelaidae	Apidae	Apinae	Amegilla	Zonamegilla	Bee	NA	Cobb	Cobb
Summer_18_119	28.31	5.42	173	4.83	75.06	0	2018	Summer	Forest	South	2018-01-20	F4	119	b	5	5	0	NA	NA	NA	NA	NA	Wasp	NA	Mud	Wood
Summer_18_119	28.31	5.42	173	4.83	75.06	0	2018	Summer	Forest	South	2018-01-20	F4	119	c	4	4	0	NA	NA	NA	NA	NA	Wasp	NA	Mud	Wood
Summer_18_119	28.31	5.42	173	4.83	75.06	0	2018	Summer	Forest	South	2018-01-20	F4	119	d	4	4	0	NA	NA	NA	NA	NA	Wasp	Spiders	Mud	Wood
Summer_18_119	28.31	5.42	173	4.83	75.06	0	2018	Summer	Forest	South	2018-01-20	F4	119	f	1	1	0	NA	NA	NA	NA	NA	Wasp	NA	Mud	Wood
Summer_18_119	28.31	5.42	173	4.83	75.06	0	2018	Summer	Forest	South	2018-01-20	F4	119	h	5	5	0	NA	NA	NA	NA	NA	Wasp	NA	Mud	Wood
Summer_18_119	28.31	5.42	173	4.83	75.06	0	2018	Summer	Forest	South	2018-01-20	F4	119	1	12	NA	12	Amegilla adelaidae	Apidae	Apinae	Amegilla	Zonamegilla	Bee	NA	Cobb	Cobb
Summer_18_119	28.31	5.42	173	4.83	75.06	0	2018	Summer	Forest	South	2018-01-20	F4	119	2	1	NA	1	Amegilla sp B	Apidae	Apinae	Amegilla	Zonamegilla	Bee	NA	Cobb	Cobb
Summer_18_119	28.31	5.42	173	4.83	75.06	0	2018	Summer	Forest	South	2018-01-20	F4	119	f	1	1	0	NA	Megachilidae	NA	Megachile	NA	Bee	NA	Resin	Wood
Summer_18_119	28.31	5.42	173	4.83	75.06	0	2018	Summer	Forest	South	2018-01-20	F4	119	i	5	5	0	NA	Megachilidae	Megachilinae	Megachile	NA	Bee	NA	Resin	Wood
Summer_18_119	28.31	5.42	173	4.83	75.06	0	2018	Summer	Forest	South	2018-01-20	F4	119	j	1	1	0	NA	Megachilidae	Megachilinae	Megachile	NA	Bee	NA	Resin	Wood
Summer_18_120	28.31	5.42	173	4.83	75.06	0	2018	Summer	Forest	South	2018-01-20	F4	120	c	5	5	1	Pison sp J	Crabronidae	Crabroninae	Pison	NA	Wasp	NA	NA	Wood
Summer_18_120	28.31	5.42	173	4.83	75.06	0	2018	Summer	Forest	South	2018-01-20	F4	120	f	6	6	0	NA	NA	NA	NA	NA	Wasp	Spiders	Mud	Wood
Summer_18_120	28.31	5.42	173	4.83	75.06	0	2018	Summer	Forest	South	2018-01-20	F4	120	g	6	6	0	NA	NA	NA	NA	NA	Wasp	Spiders	Mud	Wood
Summer_18_120	28.31	5.42	173	4.83	75.06	0	2018	Summer	Forest	South	2018-01-20	F4	120	h	6	6	0	NA	NA	NA	NA	NA	Wasp	Spiders	Mud	Wood
Summer_18_120	28.31	5.42	173	4.83	75.06	0	2018	Summer	Forest	South	2018-01-20	F4	120	j	3	3	0	NA	NA	NA	NA	NA	Wasp	NA	Mud	Wood
Summer_18_120	28.31	5.42	173	4.83	75.06	0	2018	Summer	Forest	South	2018-01-20	F4	120	2	11	NA	11	Pachypropsis indicans	Colletidae	Euryglossinae	Pachyprosopis	Parapachyprosopis	Bee	NA	Cobb	Cobb
Summer_18_120	28.31	5.42	173	4.83	75.06	0	2018	Summer	Forest	South	2018-01-20	F4	120	a	4	4	0	NA	Megachilidae	Megachilinae	Megachile	NA	Bee	NA	Resin	Wood
Summer_18_120	28.31	5.42	173	4.83	75.06	0	2018	Summer	Forest	South	2018-01-20	F4	120	e	4	4	0	NA	Megachilidae	Megachilinae	Megachile	NA	Bee	NA	Resin	Wood
Summer_18_120	28.31	5.42	173	4.83	75.06	0	2018	Summer	Forest	South	2018-01-20	F4	120	i	5	5	0	NA	Megachilidae	Megachilinae	Megachile	NA	Bee	NA	Resin	Wood
Summer_18_121	28.46	5.79	155	4.74	97.52	0	2018	Summer	Forest	South	2018-02-01	F3	121	1	5	NA	5	NA	NA	NA	NA	NA	Wasp	NA	Cobb	Cobb
Summer_18_121	28.46	5.79	155	4.74	97.52	0	2018	Summer	Forest	South	2018-02-01	F3	121	f	1	NA	1	Mutillidae sp D	Mutillidae	NA	NA	NA	Wasp	NA	NA	Wood
Summer_18_121	28.46	5.79	155	4.74	97.52	0	2018	Summer	Forest	South	2018-02-01	F3	121	f	4	4	3	Pison sp E	Crabronidae	Crabroninae	Pison	NA	Wasp	Spiders	Mud	Wood
Summer_18_121	28.46	5.79	155	4.74	97.52	0	2018	Summer	Forest	South	2018-02-01	F3	121	g	2	2	0	NA	NA	NA	NA	NA	Wasp	Spiders	NA	Wood
Summer_18_121	28.46	5.79	155	4.74	97.52	0	2018	Summer	Forest	South	2018-02-01	F3	121	h	4	4	0	NA	NA	NA	NA	NA	Wasp	NA	NA	Wood
Summer_18_121	28.46	5.79	155	4.74	97.52	0	2018	Summer	Forest	South	2018-02-01	F3	121	j	1	8	1	Fabriogenia sp B	Pompilidae	Pepsinae	Fabriogenia	NA	Wasp	Spiders	Mud	Wood
Summer_18_121	28.46	5.79	155	4.74	97.52	0	2018	Summer	Forest	South	2018-02-01	F3	121	j	1	NA	1	Mutillidae sp C	Mutillidae	NA	NA	NA	Wasp	NA	NA	Wood
Summer_18_121	28.46	5.79	155	4.74	97.52	0	2018	Summer	Forest	South	2018-02-01	F3	121	1	9	NA	9	Pachypropsis indicans	Colletidae	Euryglossinae	Pachyprosopis	Parapachyprosopis	Bee	NA	Cobb	Cobb
Summer_18_121	28.46	5.79	155	4.74	97.52	0	2018	Summer	Forest	South	2018-02-01	F3	121	2	5	NA	5	Pachypropsis indicans	Colletidae	Euryglossinae	Pachyprosopis	Parapachyprosopis	Bee	NA	Cobb	Cobb
Summer_18_121	28.46	5.79	155	4.74	97.52	0	2018	Summer	Forest	South	2018-02-01	F3	121	a	4	4	0	NA	Megachilidae	Megachilinae	Megachile	NA	Bee	NA	Resin	Wood
Summer_18_121	28.46	5.79	155	4.74	97.52	0	2018	Summer	Forest	South	2018-02-01	F3	121	b	3	3	0	NA	Megachilidae	Megachilinae	Megachile	NA	Bee	NA	Resin	Wood
Summer_18_121	28.46	5.79	155	4.74	97.52	0	2018	Summer	Forest	South	2018-02-01	F3	121	d	4	4	0	NA	Megachilidae	Megachilinae	Megachile	NA	Bee	NA	Resin	Wood
Summer_18_121	28.46	5.79	155	4.74	97.52	0	2018	Summer	Forest	South	2018-02-01	F3	121	g	1	1	0	Hylaeus nubilosus	Colletidae	Hylaeinae	Hylaeus	Hylaeorhiza	Bee	Pollen	Cellophane	Wood
Summer_18_121	28.46	5.79	155	4.74	97.52	0	2018	Summer	Forest	South	2018-02-01	F3	121	h	8	8	1	Hylaeus nubilosus	Colletidae	Hylaeinae	Hylaeus	Hylaeorhiza	Bee	NA	Cellophane	Wood
Summer_18_121	28.46	5.79	155	4.74	97.52	0	2018	Summer	Forest	South	2018-02-01	F3	121	j	6	6	0	NA	Megachilidae	Megachilinae	Megachile	NA	Bee	NA	Resin	Wood
Summer_18_122	28.46	5.79	155	4.74	97.52	0	2018	Summer	Forest	South	2018-02-01	F3	122	a	3	3	0	NA	NA	NA	NA	NA	Wasp	Spiders	Mud	Wood
Summer_18_122	28.46	5.79	155	4.74	97.52	0	2018	Summer	Forest	South	2018-02-01	F3	122	b	5	5	0	NA	NA	NA	NA	NA	Wasp	Spiders	Mud	Wood
Summer_18_122	28.46	5.79	155	4.74	97.52	0	2018	Summer	Forest	South	2018-02-01	F3	122	f	5	5	0	NA	NA	NA	NA	NA	Wasp	Spiders	Mud	Wood
Summer_18_122	28.46	5.79	155	4.74	97.52	0	2018	Summer	Forest	South	2018-02-01	F3	122	g	6	6	0	NA	NA	NA	NA	NA	Wasp	Spiders	Mud	Wood
Summer_18_122	28.46	5.79	155	4.74	97.52	0	2018	Summer	Forest	South	2018-02-01	F3	122	h	3	3	0	NA	NA	NA	NA	NA	Wasp	Spiders	Mud	Wood
Summer_18_122	28.46	5.79	155	4.74	97.52	0	2018	Summer	Forest	South	2018-02-01	F3	122	j	8	8	1	Fabriogenia sp B	Pompilidae	Pepsinae	Fabriogenia	NA	Wasp	Spiders	Mud	Wood
Summer_18_122	28.46	5.79	155	4.74	97.52	0	2018	Summer	Forest	South	2018-02-01	F3	122	j	1	NA	1	NA	NA	NA	NA	NA	Wasp	Spiders	Mud	Wood
Summer_18_122	28.46	5.79	155	4.74	97.52	0	2018	Summer	Forest	South	2018-02-01	F3	122	2	1	NA	1	Hylaeoides concinna	Colletidae	Hylaeinae	Hylaeoides	NA	Bee	NA	Cobb	Cobb
Summer_18_122	28.46	5.79	155	4.74	97.52	0	2018	Summer	Forest	South	2018-02-01	F3	122	c	7	7	2	Hylaeoides concinna	Colletidae	Hylaeinae	Hylaeoides	NA	Bee	NA	Cellophane	Wood
Summer_18_122	28.46	5.79	155	4.74	97.52	0	2018	Summer	Forest	South	2018-02-01	F3	122	e	5	5	4	Hylaeoides concinna	Colletidae	Hylaeinae	Hylaeoides	NA	Bee	Pollen	Cellophane	Wood
Summer_18_123	28.46	5.79	155	4.74	97.52	0	2018	Summer	Forest	South	2018-02-01	F3	123	a	1	NA	1	Gasteruption sp B	Gasteruptiidae	Gasteruptiinae	Gasteruption	NA	Wasp	NA	NA	Wood
Summer_18_123	28.46	5.79	155	4.74	97.52	0	2018	Summer	Forest	South	2018-02-01	F3	123	c	1	1	1	Eumeninae sp B	Vespidae	Eumeninae	NA	NA	Wasp	NA	NA	Wood
Summer_18_123	28.46	5.79	155	4.74	97.52	0	2018	Summer	Forest	South	2018-02-01	F3	123	e	5	5	0	NA	NA	NA	NA	NA	Wasp	NA	Mud	Wood
Summer_18_123	28.46	5.79	155	4.74	97.52	0	2018	Summer	Forest	South	2018-02-01	F3	123	g	7	7	0	NA	Vespidae	Eumeninae	NA	NA	Wasp	Caterpillars	Mud	Wood
Summer_18_123	28.46	5.79	155	4.74	97.52	0	2018	Summer	Forest	South	2018-02-01	F3	123	i	4	4	0	NA	NA	NA	NA	NA	Wasp	Spiders	Mud	Wood
Summer_18_123	28.46	5.79	155	4.74	97.52	0	2018	Summer	Forest	South	2018-02-01	F3	123	2	2	NA	2	Pachypropsis indicans	Colletidae	Euryglossinae	Pachyprosopis	Parapachyprosopis	Bee	NA	Cobb	Cobb
Summer_18_123	28.46	5.79	155	4.74	97.52	0	2018	Summer	Forest	South	2018-02-01	F3	123	a	4	4	0	NA	Colletidae	Hylaeinae	NA	NA	Bee	NA	Cellophane	Wood
Summer_18_123	28.46	5.79	155	4.74	97.52	0	2018	Summer	Forest	South	2018-02-01	F3	123	b	4	4	0	Hylaeus nubilosus	Colletidae	Hylaeinae	Hylaeus	Hylaeorhiza	Bee	NA	Cellophane	Wood
Summer_18_123	28.46	5.79	155	4.74	97.52	0	2018	Summer	Forest	South	2018-02-01	F3	123	d	1	1	0	NA	Megachilidae	Megachilinae	Megachile	NA	Bee	NA	Resin	Wood
Summer_18_123	28.46	5.79	155	4.74	97.52	0	2018	Summer	Forest	South	2018-02-01	F3	123	f	7	7	0	NA	Colletidae	Hylaeinae	NA	NA	Bee	NA	Cellophane	Wood
Summer_18_123	28.46	5.79	155	4.74	97.52	0	2018	Summer	Forest	South	2018-02-01	F3	123	h	10	10	0	NA	Colletidae	Hylaeinae	NA	NA	Bee	Pollen	Cellophane	Wood
Summer_18_123	28.46	5.79	155	4.74	97.52	0	2018	Summer	Forest	South	2018-02-01	F3	123	j	12	12	0	NA	Megachilidae	NA	NA	NA	Bee	NA	NA	Wood
Summer_18_103	29.23	6.46	134	4.29	3.53	212	2018	Summer	Orchard	North	2018-02-02	P3	103	h	4	4	0	Megachile simplex	Megachilidae	Megachilinae	Megachile	Eutricharaea	Bee	NA	Leaves	Wood
Summer_18_103	29.23	6.46	134	4.29	3.53	212	2018	Summer	Orchard	North	2018-02-02	P3	103	f	3	3	1	Hylaeus nubilosus	Colletidae	Hylaeinae	Hylaeus	Hylaeorhiza	Bee	NA	Cellophane	Wood
Summer_18_104	29.23	6.46	134	4.29	3.53	212	2018	Summer	Orchard	North	2018-02-02	P3	104	e	3	3	0	NA	NA	NA	NA	NA	Wasp	NA	Mud	Wood
Summer_18_104	29.23	6.46	134	4.29	3.53	212	2018	Summer	Orchard	North	2018-02-02	P3	104	i	2	2	0	NA	NA	NA	NA	NA	Wasp	NA	Mud	Wood
Summer_18_104	29.23	6.46	134	4.29	3.53	212	2018	Summer	Orchard	North	2018-02-02	P3	104	g	2	2	0	Megachile simplex	Megachilidae	Megachilinae	Megachile	Eutricharaea	Bee	Pollen	Leaves	Wood
Summer_18_104	29.23	6.46	134	4.29	3.53	212	2018	Summer	Orchard	North	2018-02-02	P3	104	j	1	1	0	Megachile simplex	Megachilidae	Megachilinae	Megachile	Eutricharaea	Bee	Pollen	Leaves	Wood
Summer_18_106	29.23	6.46	139	4.67	89.79	0	2018	Summer	Forest	North	2018-02-02	F2	106	a	5	5	0	NA	NA	NA	NA	NA	Wasp	NA	Mud	Wood
Summer_18_106	29.23	6.46	139	4.67	89.79	0	2018	Summer	Forest	North	2018-02-02	F2	106	c	4	4	0	NA	NA	NA	NA	NA	Wasp	NA	Mud	Wood
Summer_18_106	29.23	6.46	139	4.67	89.79	0	2018	Summer	Forest	North	2018-02-02	F2	106	d	3	3	1	Paralastor sp	Vespidae	Eumeninae	Paralastor	NA	Wasp	NA	Mud	Wood
Summer_18_106	29.23	6.46	139	4.67	89.79	0	2018	Summer	Forest	North	2018-02-02	F2	106	e	1	NA	1	Perilampus sp	Perilampidae	Perilampinae	Perilampus	NA	Wasp	NA	NA	Wood
Summer_18_106	29.23	6.46	139	4.67	89.79	0	2018	Summer	Forest	North	2018-02-02	F2	106	e	6	6	0	NA	NA	NA	NA	NA	Wasp	NA	Mud	Wood
Summer_18_106	29.23	6.46	139	4.67	89.79	0	2018	Summer	Forest	North	2018-02-02	F2	106	i	6	6	0	NA	NA	NA	NA	NA	Wasp	NA	Mud	Wood
Summer_18_106	29.23	6.46	139	4.67	89.79	0	2018	Summer	Forest	North	2018-02-02	F2	106	b	3	3	0	NA	Colletidae	Hylaeinae	NA	NA	Bee	NA	Cellophane	Wood
Summer_18_106	29.23	6.46	139	4.67	89.79	0	2018	Summer	Forest	North	2018-02-02	F2	106	g	9	9	0	NA	Megachilidae	Megachilinae	Megachile	NA	Bee	NA	Resin	Wood
Summer_18_106	29.23	6.46	139	4.67	89.79	0	2018	Summer	Forest	North	2018-02-02	F2	106	h	6	6	0	NA	Megachilidae	Megachilinae	Megachile	NA	Bee	Pollen	Resin	Wood
Summer_18_109	29.23	6.46	53	3.87	96.36	0	2018	Summer	Forest	North	2018-02-02	F1	109	a	1	NA	1	Megachile mystacaena	Megachilidae	Megachilinae	Megachile	Callomegachile	Bee	NA	Resin	Wood
Summer_18_109	29.23	6.46	53	3.87	96.36	0	2018	Summer	Forest	North	2018-02-02	F1	109	f	7	7	7	Megachile mystacaena	Megachilidae	Megachilinae	Megachile	Callomegachile	Bee	NA	Resin	Wood
Summer_18_109	29.23	6.46	53	3.87	96.36	0	2018	Summer	Forest	North	2018-02-02	F1	109	g	8	8	0	NA	Megachilidae	Megachilinae	Megachile	NA	Bee	Pollen	Resin	Wood
Summer_18_109	29.23	6.46	53	3.87	96.36	0	2018	Summer	Forest	North	2018-02-02	F1	109	h	5	5	3	Megachile mystacaena	Megachilidae	Megachilinae	Megachile	Callomegachile	Bee	NA	Resin	Wood
Summer_18_109	29.23	6.46	53	3.87	96.36	0	2018	Summer	Forest	North	2018-02-02	F1	109	i	1	1	0	NA	Megachilidae	Megachilinae	Megachile	NA	Bee	NA	Resin	Wood
Summer_18_109	29.23	6.46	53	3.87	96.36	0	2018	Summer	Forest	North	2018-02-02	F1	109	j	4	4	4	Megachile mystacaena	Megachilidae	Megachilinae	Megachile	Callomegachile	Bee	NA	Resin	Wood
Summer_18_110	29.23	6.46	53	3.87	96.36	0	2018	Summer	Forest	North	2018-02-02	F1	110	e	1	NA	1	Pison sp B	Crabronidae	Crabroninae	Pison	NA	Wasp	NA	NA	Wood
Summer_18_110	29.23	6.46	53	3.87	96.36	0	2018	Summer	Forest	North	2018-02-02	F1	110	g	1	NA	1	Gasteruption sp A	Gasteruptiidae	Gasteruptiinae	Gasteruption	NA	Wasp	NA	NA	Wood
Summer_18_110	29.23	6.46	53	3.87	96.36	0	2018	Summer	Forest	North	2018-02-02	F1	110	h	1	NA	1	Gasteruption sp A	Gasteruptiidae	Gasteruptiinae	Gasteruption	NA	Wasp	NA	NA	Wood
Summer_18_110	29.23	6.46	53	3.87	96.36	0	2018	Summer	Forest	North	2018-02-02	F1	110	a	7	7	3	Megachile mystacaena	Megachilidae	Megachilinae	Megachile	Callomegachile	Bee	NA	Resin	Wood
Summer_18_110	29.23	6.46	53	3.87	96.36	0	2018	Summer	Forest	North	2018-02-02	F1	110	f	1	1	1	Megachile mystacaena	Megachilidae	Megachilinae	Megachile	Callomegachile	Bee	NA	Resin	Wood
Summer_18_110	29.23	6.46	53	3.87	96.36	0	2018	Summer	Forest	North	2018-02-02	F1	110	h	7	7	0	NA	Megachilidae	Megachilinae	Megachile	NA	Bee	Pollen	Resin	Wood
Summer_18_110	29.23	6.46	53	3.87	96.36	0	2018	Summer	Forest	North	2018-02-02	F1	110	i	4	4	0	NA	Megachilidae	Megachilinae	Megachile	NA	Bee	NA	Resin	Wood
Summer_18_111	29.23	6.46	53	3.87	96.36	0	2018	Summer	Forest	North	2018-02-02	F1	111	1	7	NA	7	Fabriogenia sp C	Pompilidae	Pepsinae	Fabriogenia	NA	Wasp	NA	Cobb	Cobb
Summer_18_111	29.23	6.46	53	3.87	96.36	0	2018	Summer	Forest	North	2018-02-02	F1	111	h	1	NA	1	Fabriogenia sp C	Pompilidae	Pepsinae	Fabriogenia	NA	Wasp	NA	NA	Wood
Summer_18_111	29.23	6.46	53	3.87	96.36	0	2018	Summer	Forest	North	2018-02-02	F1	111	j	1	1	0	NA	NA	NA	NA	NA	Wasp	Spiders	Mud	Wood
Summer_18_111	29.23	6.46	53	3.87	96.36	0	2018	Summer	Forest	North	2018-02-02	F1	111	a	6	6	0	NA	Megachilidae	Megachilinae	Megachile	NA	Bee	Pollen	Resin	Wood
Summer_18_111	29.23	6.46	53	3.87	96.36	0	2018	Summer	Forest	North	2018-02-02	F1	111	c	3	3	3	Megachile mystacaena	Megachilidae	Megachilinae	Megachile	Callomegachile	Bee	NA	Resin	Wood
Summer_18_111	29.23	6.46	53	3.87	96.36	0	2018	Summer	Forest	North	2018-02-02	F1	111	g	6	6	5	Megachile mystacaena	Megachilidae	Megachilinae	Megachile	Callomegachile	Bee	NA	Resin	Wood
Summer_18_111	29.23	6.46	53	3.87	96.36	0	2018	Summer	Forest	North	2018-02-02	F1	111	i	7	7	0	NA	Megachilidae	Megachilinae	Megachile	NA	Bee	Pollen	Resin	Wood
Summer_18_112	29.23	6.46	53	3.87	96.36	0	2018	Summer	Forest	North	2018-02-02	F1	112	g	1	NA	1	Pison sp C	Crabronidae	Crabroninae	Pison	NA	Wasp	NA	NA	Wood
Summer_18_112	29.23	6.46	53	3.87	96.36	0	2018	Summer	Forest	North	2018-02-02	F1	112	a	1	1	0	NA	Megachilidae	Megachilinae	Megachile	NA	Bee	Pollen	Resin	Wood
Summer_18_112	29.23	6.46	53	3.87	96.36	0	2018	Summer	Forest	North	2018-02-02	F1	112	b	1	NA	1	Megachile mystacaena	Megachilidae	Megachilinae	Megachile	Callomegachile	Bee	NA	Resin	Wood
Summer_18_112	29.23	6.46	53	3.87	96.36	0	2018	Summer	Forest	North	2018-02-02	F1	112	h	3	3	0	NA	Megachilidae	Megachilinae	Megachile	NA	Bee	Pollen	Resin	Wood
Summer_18_112	29.23	6.46	53	3.87	96.36	0	2018	Summer	Forest	North	2018-02-02	F1	112	i	1	1	1	Megachile mystacaena	Megachilidae	Megachilinae	Megachile	Callomegachile	Bee	Pollen	Resin	Wood
Summer_18_124	29.23	6.46	51	3.73	0	640	2018	Summer	Orchard	North	2018-02-02	P2	124	b	3	3	0	NA	NA	NA	NA	NA	Wasp	NA	Mud	Wood
Summer_18_124	29.23	6.46	51	3.73	0	640	2018	Summer	Orchard	North	2018-02-02	P2	124	d	5	5	0	NA	NA	NA	NA	NA	Wasp	NA	Mud	Wood
Summer_18_124	29.23	6.46	51	3.73	0	640	2018	Summer	Orchard	North	2018-02-02	P2	124	e	6	6	1	Anterhynchium nigrocinctus	Vespidae	Eumeninae	Anterhynchium	Epiodynerus	Wasp	Caterpillars	Mud	Wood
Summer_18_124	29.23	6.46	51	3.73	0	640	2018	Summer	Orchard	North	2018-02-02	P2	124	f	5	5	0	NA	Vespidae	Eumeninae	NA	NA	Wasp	Caterpillars	Mud	Wood
Summer_18_124	29.23	6.46	51	3.73	0	640	2018	Summer	Orchard	North	2018-02-02	P2	124	g	5	5	0	NA	NA	NA	NA	NA	Wasp	NA	Mud	Wood
Summer_18_124	29.23	6.46	51	3.73	0	640	2018	Summer	Orchard	North	2018-02-02	P2	124	a	5	5	0	NA	Colletidae	Hylaeinae	NA	NA	Bee	NA	Cellophane	Wood
Summer_18_124	29.23	6.46	51	3.73	0	640	2018	Summer	Orchard	North	2018-02-02	P2	124	h	7	7	0	Megachile simplex	Megachilidae	Megachilinae	Megachile	Eutricharaea	Bee	Pollen	Leaves	Wood
Summer_18_103	29.23	6.46	134	4.29	3.53	212	2018	Summer	Orchard	North	2018-02-02	P3	103	j	15	15	1	Hylaeus nubilosus	Colletidae	Hylaeinae	Hylaeus	Hylaeorhiza	Bee	Pollen	Cellophane	Wood
Autumn_18_113	28.31	6.29	69	4.07	16.74	177	2018	Autumn	Orchard	South	2018-04-26	P4	113	a	6	6	3	Fabriogenia sp B	Pompilidae	Pepsinae	Fabriogenia	NA	Wasp	NA	Mud	Wood
Autumn_18_113	28.31	6.29	69	4.07	16.74	177	2018	Autumn	Orchard	South	2018-04-26	P4	113	b	3	3	0	NA	NA	NA	NA	NA	Wasp	Spiders	Mud	Wood
Autumn_18_113	28.31	6.29	69	4.07	16.74	177	2018	Autumn	Orchard	South	2018-04-26	P4	113	c	3	3	0	NA	NA	NA	NA	NA	Wasp	Spiders	Mud	Wood
Autumn_18_113	28.31	6.29	69	4.07	16.74	177	2018	Autumn	Orchard	South	2018-04-26	P4	113	d	4	4	2	Fabriogenia sp B	Pompilidae	Pepsinae	Fabriogenia	NA	Wasp	NA	Mud	Wood
Autumn_18_113	28.31	6.29	69	4.07	16.74	177	2018	Autumn	Orchard	South	2018-04-26	P4	113	e	5	5	0	NA	NA	NA	NA	NA	Wasp	Spiders	Mud	Wood
Autumn_18_113	28.31	6.29	69	4.07	16.74	177	2018	Autumn	Orchard	South	2018-04-26	P4	113	f	7	7	0	Pison sp B	Crabronidae	Crabroninae	Pison	NA	Wasp	Spiders	Mud	Wood
Autumn_18_113	28.31	6.29	69	4.07	16.74	177	2018	Autumn	Orchard	South	2018-04-26	P4	113	g	5	5	4	Pison sp B	Crabronidae	Crabroninae	Pison	NA	Wasp	NA	Mud	Wood
Autumn_18_113	28.31	6.29	69	4.07	16.74	177	2018	Autumn	Orchard	South	2018-04-26	P4	113	h	6	6	0	NA	NA	NA	NA	NA	Wasp	NA	Mud	Wood
Autumn_18_113	28.31	6.29	69	4.07	16.74	177	2018	Autumn	Orchard	South	2018-04-26	P4	113	i	6	6	0	Megachile simplex	Megachilidae	Megachilinae	Megachile	Eutricharaea	Bee	Pollen	Leaves	Wood
Autumn_18_114	28.31	6.29	69	4.07	16.74	177	2018	Autumn	Orchard	South	2018-04-26	P4	114	a	4	4	0	NA	NA	NA	NA	NA	Wasp	NA	Mud	Wood
Autumn_18_114	28.31	6.29	69	4.07	16.74	177	2018	Autumn	Orchard	South	2018-04-26	P4	114	b	5	5	0	NA	NA	NA	NA	NA	Wasp	NA	Mud	Wood
Autumn_18_114	28.31	6.29	69	4.07	16.74	177	2018	Autumn	Orchard	South	2018-04-26	P4	114	c	4	4	3	Pison sp B	Crabronidae	Crabroninae	Pison	NA	Wasp	NA	Mud	Wood
Autumn_18_114	28.31	6.29	69	4.07	16.74	177	2018	Autumn	Orchard	South	2018-04-26	P4	114	d	3	3	0	NA	NA	NA	NA	NA	Wasp	Spiders	Mud	Wood
Autumn_18_114	28.31	6.29	69	4.07	16.74	177	2018	Autumn	Orchard	South	2018-04-26	P4	114	f	5	5	5	Pison sp B	Crabronidae	Crabroninae	Pison	NA	Wasp	NA	Mud	Wood
Autumn_18_114	28.31	6.29	69	4.07	16.74	177	2018	Autumn	Orchard	South	2018-04-26	P4	114	g	6	6	0	NA	NA	NA	NA	NA	Wasp	Spiders	Mud	Wood
Autumn_18_114	28.31	6.29	69	4.07	16.74	177	2018	Autumn	Orchard	South	2018-04-26	P4	114	h	5	5	0	NA	NA	NA	NA	NA	Wasp	Spiders	Mud	Wood
Autumn_18_114	28.31	6.29	69	4.07	16.74	177	2018	Autumn	Orchard	South	2018-04-26	P4	114	i	5	5	0	NA	NA	NA	NA	NA	Wasp	Spiders	Mud	Wood
Autumn_18_114	28.31	6.29	69	4.07	16.74	177	2018	Autumn	Orchard	South	2018-04-26	P4	114	j	4	4	0	NA	NA	NA	NA	NA	Wasp	Spiders	Mud	Wood
Autumn_18_115	28.31	6.29	69	4.07	16.74	177	2018	Autumn	Orchard	South	2018-04-26	P4	115	a	3	3	0	NA	NA	NA	NA	NA	Wasp	NA	Mud	Wood
Autumn_18_115	28.31	6.29	69	4.07	16.74	177	2018	Autumn	Orchard	South	2018-04-26	P4	115	c	3	3	0	NA	NA	NA	NA	NA	Wasp	NA	Mud	Wood
Autumn_18_115	28.31	6.29	69	4.07	16.74	177	2018	Autumn	Orchard	South	2018-04-26	P4	115	d	3	3	0	NA	NA	NA	NA	NA	Wasp	Spiders	Mud	Wood
Autumn_18_115	28.31	6.29	69	4.07	16.74	177	2018	Autumn	Orchard	South	2018-04-26	P4	115	e	2	2	2	Pison sp B	Crabronidae	Crabroninae	Pison	NA	Wasp	NA	Mud	Wood
Autumn_18_115	28.31	6.29	69	4.07	16.74	177	2018	Autumn	Orchard	South	2018-04-26	P4	115	f	2	2	0	NA	NA	NA	NA	NA	Wasp	NA	Mud	Wood
Autumn_18_115	28.31	6.29	69	4.07	16.74	177	2018	Autumn	Orchard	South	2018-04-26	P4	115	h	5	5	5	Pison sp B	Crabronidae	Crabroninae	Pison	NA	Wasp	NA	Mud	Wood
Autumn_18_115	28.31	6.29	69	4.07	16.74	177	2018	Autumn	Orchard	South	2018-04-26	P4	115	i	4	4	4	Pison sp B	Crabronidae	Crabroninae	Pison	NA	Wasp	NA	Mud	Wood
Autumn_18_115	28.31	6.29	69	4.07	16.74	177	2018	Autumn	Orchard	South	2018-04-26	P4	115	j	6	6	0	NA	NA	NA	NA	NA	Wasp	Spiders	Mud	Wood
Autumn_18_116	28.31	6.29	69	4.07	16.74	177	2018	Autumn	Orchard	South	2018-04-26	P4	116	a	3	3	0	NA	NA	NA	NA	NA	Wasp	NA	Mud	Wood
Autumn_18_116	28.31	6.29	69	4.07	16.74	177	2018	Autumn	Orchard	South	2018-04-26	P4	116	b	4	4	0	NA	NA	NA	NA	NA	Wasp	Spiders	Mud	Wood
Autumn_18_116	28.31	6.29	69	4.07	16.74	177	2018	Autumn	Orchard	South	2018-04-26	P4	116	c	4	4	0	NA	NA	NA	NA	NA	Wasp	NA	Mud	Wood
Autumn_18_116	28.31	6.29	69	4.07	16.74	177	2018	Autumn	Orchard	South	2018-04-26	P4	116	d	2	2	2	Pison sp B	Crabronidae	Crabroninae	Pison	NA	Wasp	Spiders	Mud	Wood
Autumn_18_116	28.31	6.29	69	4.07	16.74	177	2018	Autumn	Orchard	South	2018-04-26	P4	116	e	3	3	0	NA	NA	NA	NA	NA	Wasp	Spiders	Mud	Wood
Autumn_18_116	28.31	6.29	69	4.07	16.74	177	2018	Autumn	Orchard	South	2018-04-26	P4	116	f	10	10	0	NA	NA	NA	NA	NA	Wasp	NA	Mud	Wood
Autumn_18_116	28.31	6.29	69	4.07	16.74	177	2018	Autumn	Orchard	South	2018-04-26	P4	116	h	7	7	5	Fabriogenia sp B	Pompilidae	Pepsinae	Fabriogenia	NA	Wasp	Spiders	Mud	Wood
Autumn_18_116	28.31	6.29	69	4.07	16.74	177	2018	Autumn	Orchard	South	2018-04-26	P4	116	i	4	4	0	NA	NA	NA	NA	NA	Wasp	Spiders	Mud	Wood
Autumn_18_116	28.31	6.29	69	4.07	16.74	177	2018	Autumn	Orchard	South	2018-04-26	P4	116	j	1	1	1	Anterhynchium tamarinum	Vespidae	Eumeninae	Anterhynchium	Epiodynerus	Wasp	NA	Mud	Wood
Autumn_18_116	28.31	6.29	69	4.07	16.74	177	2018	Autumn	Orchard	South	2018-04-26	P4	116	j	4	5	4	Pison sp B	Crabronidae	Crabroninae	Pison	NA	Wasp	NA	Mud	Wood
Autumn_18_117	28.31	6.29	173	4.83	75.06	0	2018	Autumn	Forest	South	2018-04-26	F4	117	c	2	2	0	NA	NA	NA	NA	NA	Wasp	Spiders	Mud	Wood
Autumn_18_117	28.31	6.29	173	4.83	75.06	0	2018	Autumn	Forest	South	2018-04-26	F4	117	f	5	5	0	NA	NA	NA	NA	NA	Wasp	Spiders	Mud	Wood
Autumn_18_117	28.31	6.29	173	4.83	75.06	0	2018	Autumn	Forest	South	2018-04-26	F4	117	g	4	4	0	NA	NA	NA	NA	NA	Wasp	Spiders	Mud	Wood
Autumn_18_117	28.31	6.29	173	4.83	75.06	0	2018	Autumn	Forest	South	2018-04-26	F4	117	h	4	4	0	Pison sp B	Crabronidae	Crabroninae	Pison	NA	Wasp	Spiders	Mud	Wood
Autumn_18_117	28.31	6.29	173	4.83	75.06	0	2018	Autumn	Forest	South	2018-04-26	F4	117	i	4	4	0	NA	NA	NA	NA	NA	Wasp	Spiders	Mud	Wood
Autumn_18_117	28.31	6.29	173	4.83	75.06	0	2018	Autumn	Forest	South	2018-04-26	F4	117	j	5	5	0	NA	NA	NA	NA	NA	Wasp	Spiders	Mud	Wood
Autumn_18_118	28.31	6.29	173	4.83	75.06	0	2018	Autumn	Forest	South	2018-04-26	F4	118	d	3	3	0	NA	NA	NA	NA	NA	Wasp	Spiders	Mud	Wood
Autumn_18_118	28.31	6.29	173	4.83	75.06	0	2018	Autumn	Forest	South	2018-04-26	F4	118	e	2	2	0	NA	NA	NA	NA	NA	Wasp	Spiders	Mud	Wood
Autumn_18_118	28.31	6.29	173	4.83	75.06	0	2018	Autumn	Forest	South	2018-04-26	F4	118	f	3	3	0	NA	NA	NA	NA	NA	Wasp	Spiders	Mud	Wood
Autumn_18_118	28.31	6.29	173	4.83	75.06	0	2018	Autumn	Forest	South	2018-04-26	F4	118	g	4	4	0	NA	NA	NA	NA	NA	Wasp	NA	Mud	Wood
Autumn_18_118	28.31	6.29	173	4.83	75.06	0	2018	Autumn	Forest	South	2018-04-26	F4	118	h	5	5	0	NA	NA	NA	NA	NA	Wasp	Spiders	Mud	Wood
Autumn_18_118	28.31	6.29	173	4.83	75.06	0	2018	Autumn	Forest	South	2018-04-26	F4	118	i	4	4	0	NA	NA	NA	NA	NA	Wasp	Spiders	Mud	Wood
Autumn_18_118	28.31	6.29	173	4.83	75.06	0	2018	Autumn	Forest	South	2018-04-26	F4	118	j	3	3	0	NA	NA	NA	NA	NA	Wasp	Spiders	Mud	Wood
Autumn_18_118	28.31	6.29	173	4.83	75.06	0	2018	Autumn	Forest	South	2018-04-26	F4	118	g	1	1	0	Megachile simplex	Megachilidae	Megachilinae	Megachile	Eutricharaea	Bee	NA	Leaves	Wood
Autumn_18_118	28.31	6.29	173	4.83	75.06	0	2018	Autumn	Forest	South	2018-04-26	F4	118	h	1	1	0	Megachile simplex	Megachilidae	Megachilinae	Megachile	Eutricharaea	Bee	Pollen	Leaves	Wood
Autumn_18_119	28.31	6.29	173	4.83	75.06	0	2018	Autumn	Forest	South	2018-04-26	F4	119	f	6	6	0	NA	NA	NA	NA	NA	Wasp	Spiders	Mud	Wood
Autumn_18_119	28.31	6.29	173	4.83	75.06	0	2018	Autumn	Forest	South	2018-04-26	F4	119	g	3	3	0	NA	NA	NA	NA	NA	Wasp	Spiders	Mud	Wood
Autumn_18_119	28.31	6.29	173	4.83	75.06	0	2018	Autumn	Forest	South	2018-04-26	F4	119	h	4	4	1	Pison sp B	Crabronidae	Crabroninae	Pison	NA	Wasp	NA	Mud	Wood
Autumn_18_119	28.31	6.29	173	4.83	75.06	0	2018	Autumn	Forest	South	2018-04-26	F4	119	i	7	7	0	NA	NA	NA	NA	NA	Wasp	NA	Mud	Wood
Autumn_18_119	28.31	6.29	173	4.83	75.06	0	2018	Autumn	Forest	South	2018-04-26	F4	119	j	4	4	0	NA	NA	NA	NA	NA	Wasp	NA	Mud	Wood
Autumn_18_119	28.31	6.29	173	4.83	75.06	0	2018	Autumn	Forest	South	2018-04-26	F4	119	a	2	2	0	NA	Megachilidae	Megachilinae	Megachile	NA	Bee	NA	Resin	Wood
Autumn_18_119	28.31	6.29	173	4.83	75.06	0	2018	Autumn	Forest	South	2018-04-26	F4	119	b	1	1	0	NA	Megachilidae	Megachilinae	Megachile	NA	Bee	NA	Resin	Wood
Autumn_18_119	28.31	6.29	173	4.83	75.06	0	2018	Autumn	Forest	South	2018-04-26	F4	119	d	2	2	0	NA	Megachilidae	Megachilinae	Megachile	NA	Bee	NA	Resin	Wood
Autumn_18_119	28.31	6.29	173	4.83	75.06	0	2018	Autumn	Forest	South	2018-04-26	F4	119	e	3	3	0	NA	Megachilidae	Megachilinae	Megachile	NA	Bee	NA	Resin	Wood
Autumn_18_120	28.31	6.29	173	4.83	75.06	0	2018	Autumn	Forest	South	2018-04-26	F4	120	a	1	1	1	Pison sp B	Crabronidae	Crabroninae	Pison	NA	Wasp	NA	Mud	Wood
Autumn_18_120	28.31	6.29	173	4.83	75.06	0	2018	Autumn	Forest	South	2018-04-26	F4	120	b	1	1	0	NA	NA	NA	NA	NA	Wasp	NA	Mud	Wood
Autumn_18_120	28.31	6.29	173	4.83	75.06	0	2018	Autumn	Forest	South	2018-04-26	F4	120	c	3	3	0	NA	NA	NA	NA	NA	Wasp	Spiders	Mud	Wood
Autumn_18_120	28.31	6.29	173	4.83	75.06	0	2018	Autumn	Forest	South	2018-04-26	F4	120	e	1	1	0	NA	NA	NA	NA	NA	Wasp	Spiders	Mud	Wood
Autumn_18_120	28.31	6.29	173	4.83	75.06	0	2018	Autumn	Forest	South	2018-04-26	F4	120	f	4	4	0	NA	NA	NA	NA	NA	Wasp	Spiders	Mud	Wood
Autumn_18_120	28.31	6.29	173	4.83	75.06	0	2018	Autumn	Forest	South	2018-04-26	F4	120	g	4	4	0	NA	NA	NA	NA	NA	Wasp	NA	Mud	Wood
Autumn_18_120	28.31	6.29	173	4.83	75.06	0	2018	Autumn	Forest	South	2018-04-26	F4	120	h	3	3	0	NA	NA	NA	NA	NA	Wasp	Spiders	Mud	Wood
Autumn_18_120	28.31	6.29	173	4.83	75.06	0	2018	Autumn	Forest	South	2018-04-26	F4	120	i	3	3	1	Pison sp B	Crabronidae	Crabroninae	Pison	NA	Wasp	Spiders	Mud	Wood
Autumn_18_120	28.31	6.29	173	4.83	75.06	0	2018	Autumn	Forest	South	2018-04-26	F4	120	j	4	4	0	NA	NA	NA	NA	NA	Wasp	Spiders	Mud	Wood
Autumn_18_121	27.4	5.87	155	4.74	97.52	0	2018	Autumn	Forest	South	2018-05-19	F3	121	a	7	7	0	NA	NA	NA	NA	NA	Wasp	Spiders	Mud	Wood
Autumn_18_121	27.4	5.87	155	4.74	97.52	0	2018	Autumn	Forest	South	2018-05-19	F3	121	b	7	7	3	Pison sp A	Crabronidae	Crabroninae	Pison	NA	Wasp	Spiders	Mud	Wood
Autumn_18_121	27.4	5.87	155	4.74	97.52	0	2018	Autumn	Forest	South	2018-05-19	F3	121	c	5	5	0	NA	NA	NA	NA	NA	Wasp	Spiders	Mud	Wood
Autumn_18_121	27.4	5.87	155	4.74	97.52	0	2018	Autumn	Forest	South	2018-05-19	F3	121	d	7	7	0	NA	NA	NA	NA	NA	Wasp	NA	Mud	Wood
Autumn_18_121	27.4	5.87	155	4.74	97.52	0	2018	Autumn	Forest	South	2018-05-19	F3	121	e	1	NA	1	Mutillidae sp B	Mutillidae	NA	NA	NA	Wasp	NA	NA	Wood
Autumn_18_121	27.4	5.87	155	4.74	97.52	0	2018	Autumn	Forest	South	2018-05-19	F3	121	e	8	8	0	NA	NA	NA	NA	NA	Wasp	Spiders	Mud	Wood
Autumn_18_121	27.4	5.87	155	4.74	97.52	0	2018	Autumn	Forest	South	2018-05-19	F3	121	g	1	1	0	NA	NA	NA	NA	NA	Wasp	NA	Mud	Wood
Autumn_18_121	27.4	5.87	155	4.74	97.52	0	2018	Autumn	Forest	South	2018-05-19	F3	121	h	2	2	0	NA	NA	NA	NA	NA	Wasp	NA	Mud	Wood
Autumn_18_121	27.4	5.87	155	4.74	97.52	0	2018	Autumn	Forest	South	2018-05-19	F3	121	j	5	5	0	NA	NA	NA	NA	NA	Wasp	NA	Mud	Wood
Autumn_18_101	28.94	3.14	134	4.29	3.53	212	2018	Autumn	Orchard	North	2018-05-20	P3	101	a	4	4	0	NA	NA	NA	NA	NA	Wasp	NA	Mud	Wood
Autumn_18_101	28.94	3.14	134	4.29	3.53	212	2018	Autumn	Orchard	North	2018-05-20	P3	101	d	2	2	0	NA	NA	NA	NA	NA	Wasp	NA	Mud	Wood
Autumn_18_101	28.94	3.14	134	4.29	3.53	212	2018	Autumn	Orchard	North	2018-05-20	P3	101	f	2	2	0	NA	NA	NA	NA	NA	Wasp	NA	Mud	Wood
Autumn_18_103	28.94	3.14	134	4.29	3.53	212	2018	Autumn	Orchard	North	2018-05-20	P3	103	f	6	6	0	NA	Megachilidae	Megachilinae	Megachile	Rhodomegachile	Bee	Pollen	Resin	Wood
Autumn_18_104	28.94	3.14	134	4.29	3.53	212	2018	Autumn	Orchard	North	2018-05-20	P3	104	h	1	1	0	NA	NA	NA	NA	NA	Wasp	Spiders	Mud	Wood
Autumn_18_105	28.94	3.14	51	3.73	0	640	2018	Autumn	Orchard	North	2018-05-20	P2	105	a	2	2	0	NA	Crabronidae	Crabroninae	Pison	NA	Wasp	NA	Mud	Wood
Autumn_18_105	28.94	3.14	51	3.73	0	640	2018	Autumn	Orchard	North	2018-05-20	P2	105	b	5	5	5	Fabriogenia sp B	Pompilidae	Pepsinae	Fabriogenia	NA	Wasp	NA	Mud	Wood
Autumn_18_105	28.94	3.14	51	3.73	0	640	2018	Autumn	Orchard	North	2018-05-20	P2	105	c	6	6	0	NA	Crabronidae	Crabroninae	Pison	NA	Wasp	NA	Mud	Wood
Autumn_18_106	28.94	3.14	139	4.67	89.79	0	2018	Autumn	Forest	North	2018-05-20	F2	106	d	9	9	0	NA	NA	NA	NA	NA	Wasp	NA	Mud	Wood
Autumn_18_106	28.94	3.14	139	4.67	89.79	0	2018	Autumn	Forest	North	2018-05-20	F2	106	e	9	9	0	NA	NA	NA	NA	NA	Wasp	Spiders	Mud	Wood
Autumn_18_109	28.94	3.14	53	3.87	96.36	0	2018	Autumn	Forest	North	2018-05-20	F1	109	a	9	9	6	Pison sp E	Crabronidae	Crabroninae	Pison	NA	Wasp	NA	Mud	Wood
Autumn_18_109	28.94	3.14	53	3.87	96.36	0	2018	Autumn	Forest	North	2018-05-20	F1	109	b	4	4	0	Pison sp E	Crabronidae	Crabroninae	Pison	NA	Wasp	NA	Mud	Wood
Autumn_18_109	28.94	3.14	53	3.87	96.36	0	2018	Autumn	Forest	North	2018-05-20	F1	109	f	7	7	0	NA	NA	NA	NA	NA	Wasp	Spiders	Mud	Wood
Autumn_18_109	28.94	3.14	53	3.87	96.36	0	2018	Autumn	Forest	North	2018-05-20	F1	109	g	1	1	0	NA	NA	NA	NA	NA	Wasp	NA	Mud	Wood
Autumn_18_110	28.94	3.14	53	3.87	96.36	0	2018	Autumn	Forest	North	2018-05-20	F1	110	b	4	4	0	NA	NA	NA	NA	NA	Wasp	Spiders	Mud	Wood
Autumn_18_110	28.94	3.14	53	3.87	96.36	0	2018	Autumn	Forest	North	2018-05-20	F1	110	c	4	4	0	NA	NA	NA	NA	NA	Wasp	NA	Mud	Wood
Autumn_18_110	28.94	3.14	53	3.87	96.36	0	2018	Autumn	Forest	North	2018-05-20	F1	110	d	4	4	0	NA	NA	NA	NA	NA	Wasp	Unknown	Mud	Wood
Autumn_18_110	28.94	3.14	53	3.87	96.36	0	2018	Autumn	Forest	North	2018-05-20	F1	110	e	3	3	0	NA	NA	NA	NA	NA	Wasp	Spiders	Mud	Wood
Autumn_18_110	28.94	3.14	53	3.87	96.36	0	2018	Autumn	Forest	North	2018-05-20	F1	110	a	5	5	0	NA	Megachilidae	Megachilinae	Megachile	NA	Bee	NA	Resin	Wood
Autumn_18_111	28.94	3.14	53	3.87	96.36	0	2018	Autumn	Forest	North	2018-05-20	F1	111	a	5	5	0	NA	NA	NA	NA	NA	Wasp	NA	Mud	Wood
Autumn_18_111	28.94	3.14	53	3.87	96.36	0	2018	Autumn	Forest	North	2018-05-20	F1	111	b	2	2	2	Pison sp B	Crabronidae	Crabroninae	Pison	NA	Wasp	NA	Mud	Wood
Autumn_18_111	28.94	3.14	53	3.87	96.36	0	2018	Autumn	Forest	North	2018-05-20	F1	111	h	4	4	0	NA	NA	NA	NA	NA	Wasp	NA	Mud	Wood
Autumn_18_111	28.94	3.14	53	3.87	96.36	0	2018	Autumn	Forest	North	2018-05-20	F1	111	i	6	6	0	NA	NA	NA	NA	NA	Wasp	Spiders	Mud	Wood
Autumn_18_111	28.94	3.14	53	3.87	96.36	0	2018	Autumn	Forest	North	2018-05-20	F1	111	j	6	6	0	NA	NA	NA	NA	NA	Wasp	Spiders	Mud	Wood
Autumn_18_112	28.94	3.14	53	3.87	96.36	0	2018	Autumn	Forest	North	2018-05-20	F1	112	b	2	2	0	NA	NA	NA	NA	NA	Wasp	NA	Mud	Wood
Autumn_18_112	28.94	3.14	53	3.87	96.36	0	2018	Autumn	Forest	North	2018-05-20	F1	112	c	3	3	0	NA	Megachilidae	Megachilinae	Megachile	NA	Bee	NA	Resin	Wood
Autumn_18_112	28.94	3.14	53	3.87	96.36	0	2018	Autumn	Forest	North	2018-05-20	F1	112	d	4	4	0	NA	Megachilidae	Megachilinae	Megachile	NA	Bee	Pollen	Resin	Wood
Autumn_18_112	28.94	3.14	53	3.87	96.36	0	2018	Autumn	Forest	North	2018-05-20	F1	112	e	1	1	0	NA	Megachilidae	Megachilinae	Megachile	NA	Bee	NA	Resin	Wood
Autumn_18_112	28.94	3.14	53	3.87	96.36	0	2018	Autumn	Forest	North	2018-05-20	F1	112	f	1	1	0	NA	Megachilidae	Megachilinae	Megachile	NA	Bee	NA	Resin	Wood
Autumn_18_124	28.94	3.14	51	3.73	0	640	2018	Autumn	Orchard	North	2018-05-20	P2	124	a	5	5	0	NA	NA	NA	NA	NA	Wasp	NA	Mud	Wood
Autumn_18_124	28.94	3.14	51	3.73	0	640	2018	Autumn	Orchard	North	2018-05-20	P2	124	b	5	5	0	NA	NA	NA	NA	NA	Wasp	NA	Mud	Wood
Autumn_18_124	28.94	3.14	51	3.73	0	640	2018	Autumn	Orchard	North	2018-05-20	P2	124	c	4	4	0	NA	NA	NA	NA	NA	Wasp	NA	Mud	Wood
Autumn_18_124	28.94	3.14	51	3.73	0	640	2018	Autumn	Orchard	North	2018-05-20	P2	124	d	4	4	1	Anterhynchium nigrocinctus	Vespidae	Eumeninae	Anterhynchium	Epiodynerus	Wasp	NA	Mud	Wood
Autumn_18_124	28.94	3.14	51	3.73	0	640	2018	Autumn	Orchard	North	2018-05-20	P2	124	e	4	4	0	Anterhynchium nigrocinctus	Vespidae	Eumeninae	Anterhynchium	Epiodynerus	Wasp	NA	Mud	Wood
Autumn_18_124	28.94	3.14	51	3.73	0	640	2018	Autumn	Orchard	North	2018-05-20	P2	124	f	6	6	1	Anterhynchium nigrocinctus	Vespidae	Eumeninae	Anterhynchium	Epiodynerus	Wasp	NA	Mud	Wood
Autumn_18_124	28.94	3.14	51	3.73	0	640	2018	Autumn	Orchard	North	2018-05-20	P2	124	g	5	5	0	NA	NA	NA	NA	NA	Wasp	NA	Mud	Wood
Autumn_18_124	28.94	3.14	51	3.73	0	640	2018	Autumn	Orchard	North	2018-05-20	P2	124	h	1	1	0	NA	NA	NA	NA	NA	Wasp	Unknown	Mud	Wood
Autumn_18_124	28.94	3.14	51	3.73	0	640	2018	Autumn	Orchard	North	2018-05-20	P2	124	i	4	4	0	NA	NA	NA	NA	NA	Wasp	NA	Mud	Wood
Autumn_18_124	28.94	3.14	51	3.73	0	640	2018	Autumn	Orchard	North	2018-05-20	P2	124	j	1	NA	1	Pison sp I	Crabronidae	Crabroninae	Pison	NA	Wasp	Spiders	NA	Wood
Summer_18_121	24.36	3.53	155	4.74	97.52	0	2018	Summer	Forest	South	2018-12-12	F3	121	d	4	4	0	NA	NA	NA	NA	NA	Wasp	Spiders	Mud	Wood
Summer_18_121	24.36	3.53	155	4.74	97.52	0	2018	Summer	Forest	South	2018-12-12	F3	121	e	7	7	6	Pison sp E	Crabronidae	Crabroninae	Pison	NA	Wasp	NA	Mud	Wood
Summer_18_121	24.36	3.53	155	4.74	97.52	0	2018	Summer	Forest	South	2018-12-12	F3	121	f	2	2	0	NA	Vespidae	Eumeninae	NA	NA	Wasp	Caterpillars	Mud	Wood
Summer_18_121	24.36	3.53	155	4.74	97.52	0	2018	Summer	Forest	South	2018-12-12	F3	121	g	6	6	0	NA	Vespidae	Eumeninae	NA	NA	Wasp	Caterpillars	Mud	Wood
Summer_18_121	24.36	3.53	155	4.74	97.52	0	2018	Summer	Forest	South	2018-12-12	F3	121	h	5	5	0	NA	Vespidae	Eumeninae	NA	NA	Wasp	Caterpillars	Mud	Wood
Summer_18_121	24.36	3.53	155	4.74	97.52	0	2018	Summer	Forest	South	2018-12-12	F3	121	i	6	6	0	NA	Vespidae	Eumeninae	NA	NA	Wasp	Caterpillars	Mud	Wood
Summer_18_121	24.36	3.53	155	4.74	97.52	0	2018	Summer	Forest	South	2018-12-12	F3	121	j	5	5	0	NA	Vespidae	Eumeninae	NA	NA	Wasp	Caterpillars	Mud	Wood
Summer_18_122	24.36	3.53	155	4.74	97.52	0	2018	Summer	Forest	South	2018-12-12	F3	122	b	1	1	0	NA	NA	NA	NA	NA	Wasp	Spiders	Mud	Wood
Summer_18_122	24.36	3.53	155	4.74	97.52	0	2018	Summer	Forest	South	2018-12-12	F3	122	g	1	1	0	NA	NA	NA	NA	NA	Wasp	Spiders	Mud	Wood
Summer_18_122	24.36	3.53	155	4.74	97.52	0	2018	Summer	Forest	South	2018-12-12	F3	122	f	2	2	1	Megachile mackayensis	Megachilidae	Megachilinae	Megachile	NA	Bee	Pollen	Resin	Wood
Summer_18_122	24.36	3.53	155	4.74	97.52	0	2018	Summer	Forest	South	2018-12-12	F3	122	i	1	1	1	Megachile mackayensis	Megachilidae	Megachilinae	Megachile	NA	Bee	Pollen	Resin	Wood
Summer_18_123	24.36	3.53	155	4.74	97.52	0	2018	Summer	Forest	South	2018-12-12	F3	123	i	3	3	0	NA	Vespidae	Eumeninae	NA	NA	Wasp	Caterpillars	Mud	Wood
Summer_18_123	24.36	3.53	155	4.74	97.52	0	2018	Summer	Forest	South	2018-12-12	F3	123	j	1	1	0	NA	NA	NA	NA	NA	Wasp	NA	Mud	Wood
Summer_18_123	24.36	3.53	155	4.74	97.52	0	2018	Summer	Forest	South	2018-12-12	F3	123	f	1	1	0	NA	Megachilidae	Megachilinae	Megachile	NA	Bee	Pollen	Resin	Wood
Summer_18_113	24.35	3.73	69	4.07	16.74	177	2018	Summer	Orchard	South	2018-12-13	P4	113	a	3	3	0	NA	NA	NA	NA	NA	Wasp	NA	Mud	Wood
Summer_18_113	24.35	3.73	69	4.07	16.74	177	2018	Summer	Orchard	South	2018-12-13	P4	113	b	1	1	0	NA	NA	NA	NA	Epiodynerus	Wasp	NA	Mud	Wood
Summer_18_113	24.35	3.73	69	4.07	16.74	177	2018	Summer	Orchard	South	2018-12-13	P4	113	c	3	3	0	NA	NA	NA	NA	NA	Wasp	NA	Mud	Wood
Summer_18_113	24.35	3.73	69	4.07	16.74	177	2018	Summer	Orchard	South	2018-12-13	P4	113	d	5	5	0	NA	NA	NA	NA	NA	Wasp	NA	Mud	Wood
Summer_18_113	24.35	3.73	69	4.07	16.74	177	2018	Summer	Orchard	South	2018-12-13	P4	113	h	1	1	0	NA	NA	NA	NA	NA	Wasp	NA	Mud	Wood
Summer_18_113	24.35	3.73	69	4.07	16.74	177	2018	Summer	Orchard	South	2018-12-13	P4	113	i	6	6	1	Pison sp B	Crabronidae	Crabroninae	Pison	NA	Wasp	Spiders	Mud	Wood
Summer_18_113	24.35	3.73	69	4.07	16.74	177	2018	Summer	Orchard	South	2018-12-13	P4	113	f	7	7	0	Megachile simplex	Megachilidae	Megachilinae	Megachile	Eutricharaea	Bee	Pollen	Leaves	Wood
Summer_18_113	24.35	3.73	69	4.07	16.74	177	2018	Summer	Orchard	South	2018-12-13	P4	113	g	4	4	0	Megachile simplex	Megachilidae	Megachilinae	Megachile	Eutricharaea	Bee	Pollen	Leaves	Wood
Summer_18_113	24.35	3.73	69	4.07	16.74	177	2018	Summer	Orchard	South	2018-12-13	P4	113	j	8	8	0	Megachile simplex	Megachilidae	Megachilinae	Megachile	Eutricharaea	Bee	Pollen	Leaves	Wood
Summer_18_115	24.35	3.73	69	4.07	16.74	177	2018	Summer	Orchard	South	2018-12-13	P4	115	e	1	1	0	NA	NA	NA	NA	NA	Wasp	NA	Mud	Wood
Summer_18_116	24.35	3.73	69	4.07	16.74	177	2018	Summer	Orchard	South	2018-12-13	P4	116	e	1	1	0	NA	NA	NA	NA	NA	Wasp	NA	Mud	Wood
Summer_18_116	24.35	3.73	69	4.07	16.74	177	2018	Summer	Orchard	South	2018-12-13	P4	116	g	6	6	0	NA	NA	NA	NA	NA	Wasp	NA	Mud	Wood
Summer_18_116	24.35	3.73	69	4.07	16.74	177	2018	Summer	Orchard	South	2018-12-13	P4	116	d	3	3	0	NA	Colletidae	Hylaeinae	NA	NA	Bee	NA	Cellophane	Wood
Summer_18_117	24.35	3.73	173	4.83	75.06	0	2018	Summer	Forest	South	2018-12-13	F4	117	a	5	5	0	NA	NA	NA	NA	NA	Wasp	Spiders	Mud	Wood
Summer_18_117	24.35	3.73	173	4.83	75.06	0	2018	Summer	Forest	South	2018-12-13	F4	117	b	3	3	0	NA	NA	NA	NA	NA	Wasp	Spiders	Mud	Wood
Summer_18_117	24.35	3.73	173	4.83	75.06	0	2018	Summer	Forest	South	2018-12-13	F4	117	f	7	7	0	NA	NA	NA	NA	NA	Wasp	Spiders	Mud	Wood
Summer_18_117	24.35	3.73	173	4.83	75.06	0	2018	Summer	Forest	South	2018-12-13	F4	117	g	10	10	0	NA	NA	NA	NA	NA	Wasp	Spiders	Mud	Wood
Summer_18_117	24.35	3.73	173	4.83	75.06	0	2018	Summer	Forest	South	2018-12-13	F4	117	h	8	8	0	NA	NA	NA	NA	NA	Wasp	Spiders	Mud	Wood
Summer_18_118	24.35	3.73	173	4.83	75.06	0	2018	Summer	Forest	South	2018-12-13	F4	118	b	2	2	0	NA	NA	NA	NA	NA	Wasp	Unknown	Mud	Wood
Summer_18_118	24.35	3.73	173	4.83	75.06	0	2018	Summer	Forest	South	2018-12-13	F4	118	d	5	5	0	NA	NA	NA	NA	NA	Wasp	Spiders	Mud	Wood
Summer_18_118	24.35	3.73	173	4.83	75.06	0	2018	Summer	Forest	South	2018-12-13	F4	118	e	5	5	0	NA	NA	NA	NA	NA	Wasp	Spiders	Mud	Wood
Summer_18_118	24.35	3.73	173	4.83	75.06	0	2018	Summer	Forest	South	2018-12-13	F4	118	h	7	7	0	NA	NA	NA	NA	NA	Wasp	Spiders	Mud	Wood
Summer_18_118	24.35	3.73	173	4.83	75.06	0	2018	Summer	Forest	South	2018-12-13	F4	118	i	6	6	4	Pison sp E	Crabronidae	Crabroninae	Pison	NA	Wasp	Spiders	Mud	Wood
Summer_18_118	24.35	3.73	173	4.83	75.06	0	2018	Summer	Forest	South	2018-12-13	F4	118	j	3	3	3	Pison sp E	Crabronidae	Crabroninae	Pison	NA	Wasp	Spiders	Mud	Wood
Summer_18_119	24.35	3.73	173	4.83	75.06	0	2018	Summer	Forest	South	2018-12-13	F4	119	e	3	3	0	NA	NA	NA	NA	NA	Wasp	NA	Mud	Wood
Summer_18_119	24.35	3.73	173	4.83	75.06	0	2018	Summer	Forest	South	2018-12-13	F4	119	a	1	1	0	NA	Colletidae	Hylaeinae	NA	NA	Bee	Pollen	Cellophane	Wood
Summer_18_120	24.35	3.73	173	4.83	75.06	0	2018	Summer	Forest	South	2018-12-13	F4	120	c	8	8	0	Fabriogenia sp B	Pompilidae	Pepsinae	Fabriogenia	NA	Wasp	Spiders	Mud	Wood
Summer_18_120	24.35	3.73	173	4.83	75.06	0	2018	Summer	Forest	South	2018-12-13	F4	120	f	2	2	0	NA	NA	NA	NA	NA	Wasp	Spiders	Mud	Wood
Summer_18_120	24.35	3.73	173	4.83	75.06	0	2018	Summer	Forest	South	2018-12-13	F4	120	g	7	7	0	NA	NA	NA	NA	NA	Wasp	Spiders	Mud	Wood
Summer_18_120	24.35	3.73	173	4.83	75.06	0	2018	Summer	Forest	South	2018-12-13	F4	120	j	6	6	0	NA	NA	NA	NA	NA	Wasp	Spiders	Mud	Wood
Summer_18_106	28.35	2.13	139	4.67	89.79	0	2018	Summer	Forest	North	2018-12-14	F2	106	h	1	1	1	Hylaeus ruficeps	Colletidae	Hylaeinae	Hylaeus	Euprosopoides	Bee	NA	NA	Wood
Summer_18_101	28.35	2.13	134	4.29	3.53	212	2018	Summer	Orchard	North	2018-12-14	P3	101	1	4	NA	4	NA	NA	NA	NA	NA	Wasp	NA	Cobb	Cobb
Summer_18_101	28.35	2.13	134	4.29	3.53	212	2018	Summer	Orchard	North	2018-12-14	P3	101	d	1	1	0	NA	NA	NA	NA	NA	Wasp	NA	Mud	Wood
Summer_18_101	28.35	2.13	134	4.29	3.53	212	2018	Summer	Orchard	North	2018-12-14	P3	101	f	7	7	0	NA	NA	NA	NA	NA	Wasp	Spiders	Mud	Wood
Summer_18_101	28.35	2.13	134	4.29	3.53	212	2018	Summer	Orchard	North	2018-12-14	P3	101	g	4	4	0	NA	NA	NA	NA	NA	Wasp	Spiders	Mud	Wood
Summer_18_101	28.35	2.13	134	4.29	3.53	212	2018	Summer	Orchard	North	2018-12-14	P3	101	j	7	7	0	NA	NA	NA	NA	NA	Wasp	NA	Mud	Wood
Summer_18_103	28.35	2.13	134	4.29	3.53	212	2018	Summer	Orchard	North	2018-12-14	P3	103	f	10	10	0	NA	NA	NA	NA	NA	Wasp	Spiders	Mud	Wood
Summer_18_103	28.35	2.13	51	3.73	0	640	2018	Summer	Orchard	North	2018-12-14	P2	103	g	5	5	0	NA	NA	NA	NA	NA	Wasp	Spiders	Mud	Wood
Summer_18_105	28.35	2.13	51	3.73	0	640	2018	Summer	Orchard	North	2018-12-14	P2	105	a	4	4	0	NA	NA	NA	NA	NA	Wasp	NA	Mud	Wood
Summer_18_105	28.35	2.13	51	3.73	0	640	2018	Summer	Orchard	North	2018-12-14	P2	105	b	7	7	0	NA	NA	NA	NA	NA	Wasp	NA	Mud	Wood
Summer_18_105	28.35	2.13	51	3.73	0	640	2018	Summer	Orchard	North	2018-12-14	P2	105	c	2	2	0	NA	NA	NA	NA	NA	Wasp	NA	Mud	Wood
Summer_18_106	28.35	2.13	139	4.67	89.79	0	2018	Summer	Forest	North	2018-12-14	F2	106	g	8	8	0	NA	NA	NA	NA	NA	Wasp	Spiders	Mud	Wood
Summer_18_106	28.35	2.13	139	4.67	89.79	0	2018	Summer	Forest	North	2018-12-14	F2	106	h	1	1	1	Pison sp G	Crabronidae	Crabroninae	Pison	NA	Wasp	Caterpillars & spiders	Mud	Wood
Summer_18_106	28.35	2.13	139	4.67	89.79	0	2018	Summer	Forest	North	2018-12-14	F2	106	h	1	1	1	Pison sp H	Crabronidae	Crabroninae	Pison	NA	Wasp	Caterpillars & spiders	Mud	Wood
Summer_18_109	28.35	2.13	53	3.87	96.36	0	2018	Summer	Forest	North	2018-12-14	F1	109	b	3	3	2	Pison sp B	Crabronidae	Crabroninae	Pison	NA	Wasp	NA	Mud	Wood
Summer_18_109	28.35	2.13	53	3.87	96.36	0	2018	Summer	Forest	North	2018-12-14	F1	109	c	1	1	0	NA	NA	NA	NA	NA	Wasp	NA	Mud	Wood
Summer_18_109	28.35	2.13	53	3.87	96.36	0	2018	Summer	Forest	North	2018-12-14	F1	109	d	1	1	0	NA	NA	NA	NA	NA	Wasp	NA	Mud	Wood
Summer_18_109	28.35	2.13	53	3.87	96.36	0	2018	Summer	Forest	North	2018-12-14	F1	109	e	3	3	0	NA	NA	NA	NA	NA	Wasp	NA	Mud	Wood
Summer_18_109	28.35	2.13	53	3.87	96.36	0	2018	Summer	Forest	North	2018-12-14	F1	109	f	5	5	0	NA	NA	NA	NA	NA	Wasp	Spiders	Mud	Wood
Summer_18_109	28.35	2.13	53	3.87	96.36	0	2018	Summer	Forest	North	2018-12-14	F1	109	i	4	4	2	Fabriogenia sp B	Pompilidae	Pepsinae	Fabriogenia	NA	Wasp	Spiders	Mud	Wood
Summer_18_109	28.35	2.13	53	3.87	96.36	0	2018	Summer	Forest	North	2018-12-14	F1	109	j	2	2	0	NA	NA	NA	NA	NA	Wasp	Spiders	Mud	Wood
Summer_18_109	28.35	2.13	53	3.87	96.36	0	2018	Summer	Forest	North	2018-12-14	F1	109	1	4	NA	4	Amegilla adelaidae	Apidae	Apinae	Amegilla	Zonamegilla	Bee	NA	Cobb	Cobb
Summer_18_110	28.35	2.13	53	3.87	96.36	0	2018	Summer	Forest	North	2018-12-14	F1	110	a	4	4	0	NA	NA	NA	NA	NA	Wasp	NA	Mud	Wood
Summer_18_110	28.35	2.13	53	3.87	96.36	0	2018	Summer	Forest	North	2018-12-14	F1	110	b	4	4	0	NA	NA	NA	NA	NA	Wasp	NA	Mud	Wood
Summer_18_110	28.35	2.13	53	3.87	96.36	0	2018	Summer	Forest	North	2018-12-14	F1	110	c	5	5	0	NA	NA	NA	NA	NA	Wasp	Spiders	Mud	Wood
Summer_18_110	28.35	2.13	53	3.87	96.36	0	2018	Summer	Forest	North	2018-12-14	F1	110	d	6	6	0	NA	NA	NA	NA	NA	Wasp	Spiders	Mud	Wood
Summer_18_110	28.35	2.13	53	3.87	96.36	0	2018	Summer	Forest	North	2018-12-14	F1	110	e	2	2	2	Fabriogenia sp B	Pompilidae	Pepsinae	Fabriogenia		Wasp	NA	Mud	Wood
Summer_18_110	28.35	2.13	53	3.87	96.36	0	2018	Summer	Forest	North	2018-12-14	F1	110	h	1	1	0	NA	NA	NA	NA	NA	Wasp	Spiders	Mud	Wood
Summer_18_110	28.35	2.13	53	3.87	96.36	0	2018	Summer	Forest	North	2018-12-14	F1	110	i	7	7	0	NA	NA	NA	NA	NA	Wasp	Spiders	Mud	Wood
Summer_18_110	28.35	2.13	53	3.87	96.36	0	2018	Summer	Forest	North	2018-12-14	F1	110	j	4	4	0	NA	NA	NA	NA	NA	Wasp	Spiders	Mud	Wood
Summer_18_110	28.35	2.13	53	3.87	96.36	0	2018	Summer	Forest	North	2018-12-14	F1	110	f	8	8	0	NA	NA	NA	NA	NA	Wasp	Spiders	Mud	Wood
Summer_18_110	28.35	2.13	53	3.87	96.36	0	2018	Summer	Forest	North	2018-12-14	F1	110	g	5	5	1	Megachile mystacaena	Megachilidae	Megachilinae	Megachile	Callomegachile	Bee	Pollen	Resin	Wood
Summer_18_111	28.35	2.13	53	3.87	96.36	0	2018	Summer	Forest	North	2018-12-14	F1	111	b	2	2	0	NA	NA	NA	NA	NA	Wasp	NA	Mud	Wood
Summer_18_111	28.35	2.13	53	3.87	96.36	0	2018	Summer	Forest	North	2018-12-14	F1	111	j	2	NA	2	Megachile mystacaena	Megachilidae	Megachilinae	Megachile	Callomegachile	Bee	NA	Resin	Wood
Summer_18_112	28.35	2.13	53	3.87	96.36	0	2018	Summer	Forest	North	2018-12-14	F1	112	b	1	NA	1	Gasteruption sp A	Gasteruptiidae	Gasteruptiinae	Gasteruption	NA	Wasp	NA	NA	Wood
Summer_18_112	28.35	2.13	53	3.87	96.36	0	2018	Summer	Forest	North	2018-12-14	F1	112	f	8	8	8	Fabriogenia sp B	Pompilidae	Pepsinae	Fabriogenia	NA	Wasp	Spiders	Mud	Wood
Summer_18_112	28.35	2.13	53	3.87	96.36	0	2018	Summer	Forest	North	2018-12-14	F1	112	g	13	NA	13	Eumeninae sp D	Vespidae	Eumeninae	NA	NA	Wasp	NA	NA	Wood
Summer_18_112	28.35	2.13	53	3.87	96.36	0	2018	Summer	Forest	North	2018-12-14	F1	112	i	3	3	3	Eumeninae sp D	Vespidae	Eumeninae	NA	NA	Wasp	NA	NA	Wood
Summer_18_112	28.35	2.13	53	3.87	96.36	0	2018	Summer	Forest	North	2018-12-14	F1	112	b	2	NA	2	Megachile mystacaena	Megachilidae	Megachilinae	Megachile	Callomegachile	Bee	NA	Resin	Wood
Summer_18_112	28.35	2.13	53	3.87	96.36	0	2018	Summer	Forest	North	2018-12-14	F1	112	h	8	8	0	NA	Megachilidae	Megachilinae	Megachile	NA	Bee	Pollen	Resin	Wood
Summer_18_112	28.35	2.13	53	3.87	96.36	0	2018	Summer	Forest	North	2018-12-14	F1	112	j	5	5	0	NA	Megachilidae	Megachilinae	Megachile	NA	Bee	Pollen	Resin	Wood
Summer_18_124	28.35	2.13	51	3.73	0	640	2018	Summer	Orchard	North	2018-12-14	P2	124	a	6	6	5	Pison sp A	Crabronidae	Crabroninae	Pison	NA	Wasp	NA	Mud	Wood
Summer_18_124	28.35	2.13	51	3.73	0	640	2018	Summer	Orchard	North	2018-12-14	P2	124	d	3	3	3	Pison sp A	Crabronidae	Crabroninae	Pison	NA	Wasp	Spiders	Mud	Wood
Summer_18_124	28.35	2.13	51	3.73	0	640	2018	Summer	Orchard	North	2018-12-14	P2	124	e	5	5	2	Anterhynchium nigrocinctus	Vespidae	Eumeninae	Anterhynchium	Epiodynerus	Wasp	Unknown	Mud	Wood
Summer_18_124	28.35	2.13	51	3.73	0	640	2018	Summer	Orchard	North	2018-12-14	P2	124	f	6	6	0	NA	NA	NA	NA	NA	Wasp	Spiders	Mud	Wood
Summer_18_124	28.35	2.13	51	3.73	0	640	2018	Summer	Orchard	North	2018-12-14	P2	124	h	9	9	0	NA	NA	NA	NA	NA	Wasp	NA	Mud	Wood

## Sheet: bee species
	Amegilla_adelaidae	Amegilla_sp_B	Hylaeoides_concinna	Hylaeus_nubilosus	Hylaeus_ruficeps	Megachile_deanii	Megachile_mackayensis	Megachile_mystacaena	Megachile_simplex	Pachypropsis_angophorae_	Pachypropsis_indicans	Thyreus_caeruleopunctatus	Thyreus_nitidulus
Autumn_17_109	0	0	0	0	0	0	0	3	0	0	0	0	0
Autumn_17_112	0	0	0	0	0	0	0	1	0	0	0	0	0
Autumn_17_117	0	0	0	0	0	4	0	0	0	0	0	0	0
Autumn_17_122	0	0	0	6	0	0	0	0	0	0	0	0	0
Autumn_18_113	0	0	0	0	0	0	0	0	6	0	0	0	0
Autumn_18_118	0	0	0	0	0	0	0	0	2	0	0	0	0
Spring_17_114	5	0	0	0	0	0	0	0	0	0	2	0	0
Spring_17_119	1	0	0	0	0	0	0	0	0	0	2	0	0
Summer_17_102	0	0	0	0	0	0	0	0	8	0	0	0	0
Summer_17_103	0	0	0	0	0	4	0	0	0	0	0	0	0
Summer_17_109	0	0	0	0	0	0	0	18	0	0	0	0	0
Summer_17_110	0	0	0	0	0	0	0	1	0	0	0	0	0
Summer_17_112	0	0	0	0	0	0	0	1	0	0	0	0	0
Summer_18_103	0	0	0	18	0	0	0	0	4	0	0	0	0
Summer_18_104	0	0	0	0	0	0	0	0	3	0	0	0	0
Summer_18_106	0	0	0	0	1	0	0	0	0	0	0	0	0
Summer_18_109	4	0	0	0	0	0	0	17	0	0	0	0	0
Summer_18_110	0	0	0	0	0	0	0	13	0	0	0	0	0
Summer_18_111	0	0	0	0	0	0	0	11	0	0	0	0	0
Summer_18_112	0	0	0	0	0	0	0	4	0	0	0	0	0
Summer_18_113	1	0	0	0	0	0	0	0	19	4	0	0	0
Summer_18_114	3	3	0	0	0	4	0	0	0	0	0	1	0
Summer_18_115	8	0	0	0	0	0	0	0	0	4	0	0	0
Summer_18_116	1	0	0	0	0	0	0	0	0	0	0	0	0
Summer_18_117	1	0	0	0	0	0	0	0	0	0	26	0	0
Summer_18_118	10	0	0	0	0	0	0	0	0	0	3	0	0
Summer_18_119	12	1	0	0	0	0	0	0	0	0	0	0	0
Summer_18_120	0	0	0	0	0	0	0	0	0	0	11	0	0
Summer_18_121	0	0	0	9	0	0	0	0	0	0	14	0	0
Summer_18_122	0	0	13	0	0	0	3	0	0	0	0	0	0
Summer_18_123	0	0	0	4	0	0	0	0	0	0	2	0	0
Summer_18_124	0	0	0	0	0	0	0	0	7	0	0	0	0
Winter_17_109	17	0	0	0	0	0	0	0	0	0	0	0	0
Winter_17_110	11	0	0	0	0	0	0	0	0	0	0	0	1
Winter_17_111	11	0	0	0	0	0	0	0	0	0	0	0	1

## Sheet: wasp species
	Anterhynchium_nigrocinctus	Anterhynchium_tamarinum	Eumeninae_sp_B	Eumeninae_sp_D	Fabriogenia_sp_A	Fabriogenia_sp_B	Fabriogenia_sp_C	Gasteruption_sp_A	Gasteruption_sp_B	Irenangelus_sp	Isodontia_sp	Mutillidae_sp_A	Mutillidae_sp_B	Mutillidae_sp_C	Mutillidae_sp_D	Paralastor_sp	Perilampus_sp	Pison_sp_A	Pison_sp_B	Pison_sp_C	Pison_sp_D	Pison_sp_E	Pison_sp_F	Pison_sp_G	Pison_sp_H	Pison_sp_I	Pison_sp_J	Primeuchroeus_sp
Autumn_17_117	0	0	0	0	0	2	0	0	0	0	0	0	0	0	0	0	0	0	0	0	0	0	0	0	0	0	0	0
Autumn_17_121	0	0	0	0	0	3	0	0	0	0	0	0	0	0	0	0	0	0	0	0	0	0	0	0	0	0	0	0
Autumn_18_105	0	0	0	0	0	5	0	0	0	0	0	0	0	0	0	0	0	0	0	0	0	0	0	0	0	0	0	0
Autumn_18_109	0	0	0	0	0	0	0	0	0	0	0	0	0	0	0	0	0	0	0	0	0	13	0	0	0	0	0	0
Autumn_18_111	0	0	0	0	0	0	0	0	0	0	0	0	0	0	0	0	0	0	2	0	0	0	0	0	0	0	0	0
Autumn_18_113	0	0	0	0	0	10	0	0	0	0	0	0	0	0	0	0	0	0	12	0	0	0	0	0	0	0	0	0
Autumn_18_114	0	0	0	0	0	0	0	0	0	0	0	0	0	0	0	0	0	0	9	0	0	0	0	0	0	0	0	0
Autumn_18_115	0	0	0	0	0	0	0	0	0	0	0	0	0	0	0	0	0	0	11	0	0	0	0	0	0	0	0	0
Autumn_18_116	0	1	0	0	0	7	0	0	0	0	0	0	0	0	0	0	0	0	6	0	0	0	0	0	0	0	0	0
Autumn_18_117	0	0	0	0	0	0	0	0	0	0	0	0	0	0	0	0	0	0	4	0	0	0	0	0	0	0	0	0
Autumn_18_119	0	0	0	0	0	0	0	0	0	0	0	0	0	0	0	0	0	0	4	0	0	0	0	0	0	0	0	0
Autumn_18_120	0	0	0	0	0	0	0	0	0	0	0	0	0	0	0	0	0	0	4	0	0	0	0	0	0	0	0	0
Autumn_18_121	0	0	0	0	0	0	0	0	0	0	0	0	1	0	0	0	0	7	0	0	0	0	0	0	0	0	0	0
Autumn_18_124	14	0	0	0	0	0	0	0	0	0	0	0	0	0	0	0	0	0	0	0	0	0	0	0	0	0	0	0
Spring_17_101	0	0	0	0	0	0	0	0	0	0	0	0	0	0	0	0	0	0	0	0	25	0	0	0	0	0	0	0
Spring_17_102	0	0	0	0	0	0	0	0	0	0	0	0	0	0	0	0	0	0	4	0	0	0	0	0	0	0	0	0
Spring_17_104	0	0	0	0	0	0	0	0	0	0	0	0	0	0	0	0	1	0	0	0	46	0	0	0	0	0	0	0
Spring_17_113	0	0	0	0	0	0	0	0	0	0	1	0	0	0	0	0	0	0	0	0	0	0	0	0	0	0	0	0
Spring_17_114	0	0	0	0	0	0	0	0	0	0	0	0	0	0	0	0	0	0	5	0	0	0	0	0	0	0	0	1
Spring_17_115	0	0	0	0	0	0	0	0	0	0	0	0	0	0	0	0	0	0	0	0	0	0	9	0	0	0	0	3
Spring_17_116	0	0	0	0	0	0	0	0	0	0	2	0	0	0	0	0	0	0	0	0	0	0	2	0	0	0	0	0
Spring_17_119	0	0	0	0	0	0	0	0	0	1	0	0	0	0	0	0	0	0	0	0	0	0	0	0	0	0	0	0
Summer_17_105	0	0	0	0	0	0	0	0	0	0	0	0	0	0	0	0	0	0	0	0	6	0	0	0	0	0	0	0
Summer_17_110	0	0	0	0	0	0	0	0	0	0	0	0	0	0	0	0	0	0	2	0	0	0	0	0	0	0	0	0
Summer_17_111	0	0	0	0	0	0	0	0	0	0	0	1	0	0	0	0	0	0	2	0	0	12	0	0	0	0	0	0
Summer_17_112	0	0	0	0	0	0	0	0	0	0	0	0	0	0	0	0	0	0	4	0	0	4	0	0	0	0	0	0
Summer_17_113	0	0	0	0	5	0	0	0	0	0	0	0	0	0	0	0	0	0	2	0	0	0	0	0	0	0	0	0
Summer_17_114	0	0	0	0	0	0	0	0	0	0	0	0	0	0	0	0	0	1	0	6	0	0	0	0	0	0	0	0
Summer_17_115	0	0	0	0	1	0	0	0	0	0	0	0	0	0	0	0	0	0	0	0	0	0	0	0	0	0	0	0
Summer_17_116	0	0	0	0	0	0	0	0	0	0	0	0	0	0	0	0	0	0	0	2	0	0	0	0	0	0	0	0
Summer_17_117	0	0	0	0	0	4	0	0	0	0	0	0	0	0	0	0	0	0	3	0	0	15	0	0	0	0	0	0
Summer_17_118	0	0	0	0	0	0	0	0	0	0	0	0	0	0	0	0	0	0	0	0	0	7	0	0	0	0	0	0
Summer_17_122	0	0	0	0	1	2	0	0	0	0	0	0	0	0	0	1	0	0	0	0	0	4	0	0	0	0	0	0
Summer_17_123	0	0	0	0	0	0	0	0	0	0	0	0	0	0	0	0	0	0	0	0	0	18	0	0	0	0	0	0
Summer_18_106	0	0	0	0	0	0	0	0	0	0	0	0	0	0	0	3	1	0	0	0	0	0	0	1	1	0	0	0
Summer_18_109	0	0	0	0	0	4	0	0	0	0	0	0	0	0	0	0	0	0	3	0	0	0	0	0	0	0	0	0
Summer_18_110	0	0	0	0	0	2	0	2	0	0	0	0	0	0	0	0	0	0	1	0	0	0	0	0	0	0	0	0
Summer_18_111	0	0	0	0	0	0	8	0	0	0	0	0	0	0	0	0	0	0	0	0	0	0	0	0	0	0	0	0
Summer_18_112	0	0	0	16	0	8	0	1	0	0	0	0	0	0	0	0	0	0	0	1	0	0	0	0	0	0	0	0
Summer_18_113	0	3	0	0	0	0	0	0	0	0	0	0	0	0	0	0	0	0	6	0	0	0	0	0	0	0	0	0
Summer_18_116	0	0	0	0	0	0	0	0	0	0	0	1	0	0	0	0	0	0	0	0	0	0	0	0	0	0	0	0
Summer_18_118	0	0	0	0	0	0	0	0	0	0	0	0	0	0	0	0	0	0	8	0	0	9	0	0	0	0	0	0
Summer_18_120	0	0	0	0	0	8	0	0	0	0	0	0	0	0	0	0	0	0	0	0	0	0	0	0	0	0	5	0
Summer_18_121	0	0	0	0	0	1	0	0	0	0	0	0	0	1	1	0	0	0	0	0	0	11	0	0	0	0	0	0
Summer_18_122	0	0	0	0	0	8	0	0	0	0	0	0	0	0	0	0	0	0	0	0	0	0	0	0	0	0	0	0
Summer_18_123	0	0	1	0	0	0	0	0	1	0	0	0	0	0	0	0	0	0	0	0	0	0	0	0	0	0	0	0
Summer_18_124	11	0	0	0	0	0	0	0	0	0	0	0	0	0	0	0	0	9	0	0	0	0	0	0	0	1	0	0
Winter_17_103	0	0	0	0	0	0	0	0	0	0	0	0	0	0	0	0	0	8	0	0	0	0	0	0	0	0	0	0
Winter_17_110	0	0	0	0	0	0	0	1	0	0	0	0	0	0	0	0	0	0	0	0	0	0	0	0	0	0	0	0
Winter_17_124	6	0	0	0	0	0	0	0	0	0	0	0	0	0	0	0	0	0	0	0	0	0	0	0	0	0	0	0

## Sheet: enviro bee species
	Year	Season	Land use	Site	Unit	MaxTemp	Rainfall	NPlantSp	PlantDiversity	PcForest	DistForest
Autumn_17_109	2017	Autumn	Forest	F1	109	32.41	2.04	53	3.87	96.36	0
Autumn_17_112	2017	Autumn	Forest	F1	112	32.41	2.04	53	3.87	96.36	0
Autumn_17_117	2017	Autumn	Forest	F4	117	26.57	5.04	173	4.83	75.06	0
Autumn_17_122	2017	Autumn	Forest	F3	122	26.53	4.99	155	4.74	97.52	0
Autumn_18_113	2018	Autumn	Orchard	P4	113	28.31	6.29	69	4.07	16.74	177
Autumn_18_118	2018	Autumn	Forest	F4	118	28.31	6.29	173	4.83	75.06	0
Spring_17_114	2017	Spring	Orchard	P4	114	24.33	2.61	69	4.07	16.74	177
Spring_17_119	2017	Spring	Forest	F4	119	24.33	2.61	173	4.83	75.06	0
Summer_17_102	2017	Summer	Orchard	P3	102	30.69	2.74	134	4.29	3.53	212
Summer_17_103	2017	Summer	Orchard	P3	103	30.69	2.74	134	4.29	3.53	212
Summer_17_109	2017	Summer	Forest	F1	109	30.71	2.72	53	3.87	96.36	0
Summer_17_110	2017	Summer	Forest	F1	110	30.71	2.72	53	3.87	96.36	0
Summer_17_112	2017	Summer	Forest	F1	112	30.71	2.72	53	3.87	96.36	0
Summer_18_103	2018	Summer	Orchard	P3	103	29.23	6.46	134	4.29	3.53	212
Summer_18_104	2018	Summer	Orchard	P3	104	29.23	6.46	134	4.29	3.53	212
Summer_18_106	2018	Summer	Forest	F2	106	29.23	6.46	139	4.67	89.79	0
Summer_18_109	2018	Summer	Forest	F1	109	29.23	6.46	53	3.87	96.36	0
Summer_18_110	2018	Summer	Forest	F1	110	29.23	6.46	53	3.87	96.36	0
Summer_18_111	2018	Summer	Forest	F1	111	29.23	6.46	53	3.87	96.36	0
Summer_18_112	2018	Summer	Forest	F1	112	29.23	6.46	53	3.87	96.36	0
Summer_18_113	2018	Summer	Orchard	P4	113	28.31	5.42	69	4.07	16.74	177
Summer_18_114	2018	Summer	Orchard	P4	114	28.31	5.42	69	4.07	16.74	177
Summer_18_115	2018	Summer	Orchard	P4	115	28.31	5.42	69	4.07	16.74	177
Summer_18_116	2018	Summer	Orchard	P4	116	28.31	5.42	69	4.07	16.74	177
Summer_18_117	2018	Summer	Forest	F4	117	28.31	5.42	173	4.83	75.06	0
Summer_18_118	2018	Summer	Forest	F4	118	28.31	5.42	173	4.83	75.06	0
Summer_18_119	2018	Summer	Forest	F4	119	28.31	5.42	173	4.83	75.06	0
Summer_18_120	2018	Summer	Forest	F4	120	28.31	5.42	173	4.83	75.06	0
Summer_18_121	2018	Summer	Forest	F3	121	28.46	5.79	155	4.74	97.52	0
Summer_18_122	2018	Summer	Forest	F3	122	28.46	5.79	155	4.74	97.52	0
Summer_18_123	2018	Summer	Forest	F3	123	28.46	5.79	155	4.74	97.52	0
Summer_18_124	2018	Summer	Orchard	P2	124	29.23	6.46	51	3.73	0	640
Winter_17_109	2017	Winter	Forest	F1	109	26.5	3.63	53	3.87	96.36	0
Winter_17_110	2017	Winter	Forest	F1	110	26.5	3.63	53	3.87	96.36	0
Winter_17_111	2017	Winter	Forest	F1	111	26.5	3.63	53	3.87	96.36	0

## Sheet: enviro wasp species
	Year	Season	Land use	Site	Unit	MaxTemp	Rainfall	NPlantSp	PlantDiversity	PcForest	DistForest
Autumn_17_117	2017	Autumn	Forest	F4	117	26.57	5.04	173	4.83	75.06	0
Autumn_17_121	2017	Autumn	Forest	F3	121	26.53	4.99	155	4.74	97.52	0
Autumn_18_105	2018	Autumn	Orchard	P2	105	28.94	3.14	51	3.73	0	640
Autumn_18_109	2018	Autumn	Forest	F1	109	28.94	3.14	53	3.87	96.36	0
Autumn_18_111	2018	Autumn	Forest	F1	111	28.94	3.14	53	3.87	96.36	0
Autumn_18_113	2018	Autumn	Orchard	P4	113	28.31	6.29	69	4.07	16.74	177
Autumn_18_114	2018	Autumn	Orchard	P4	114	28.31	6.29	69	4.07	16.74	177
Autumn_18_115	2018	Autumn	Orchard	P4	115	28.31	6.29	69	4.07	16.74	177
Autumn_18_116	2018	Autumn	Orchard	P4	116	28.31	6.29	69	4.07	16.74	177
Autumn_18_117	2018	Autumn	Forest	F4	117	28.31	6.29	173	4.83	75.06	0
Autumn_18_119	2018	Autumn	Forest	F4	119	28.31	6.29	173	4.83	75.06	0
Autumn_18_120	2018	Autumn	Forest	F4	120	28.31	6.29	173	4.83	75.06	0
Autumn_18_121	2018	Autumn	Forest	F3	121	27.4	5.87	155	4.74	97.52	0
Autumn_18_124	2018	Autumn	Orchard	P2	124	28.94	3.14	51	3.73	0	640
Spring_17_101	2017	Spring	Orchard	P3	101	25.19	0.17	134	4.29	3.53	212
Spring_17_102	2017	Spring	Orchard	P3	102	25.19	0.17	134	4.29	3.53	212
Spring_17_104	2017	Spring	Orchard	P3	104	25.19	0.17	134	4.29	3.53	212
Spring_17_113	2017	Spring	Orchard	P4	113	24.33	2.61	69	4.07	16.74	177
Spring_17_114	2017	Spring	Orchard	P4	114	24.33	2.61	69	4.07	16.74	177
Spring_17_115	2017	Spring	Orchard	P4	115	24.33	2.61	69	4.07	16.74	177
Spring_17_116	2017	Spring	Orchard	P4	116	24.33	2.61	69	4.07	16.74	177
Spring_17_119	2017	Spring	Forest	F4	119	24.33	2.61	173	4.83	75.06	0
Summer_17_105	2017	Summer	Orchard	P2	105	30.69	2.74	51	3.73	0	640
Summer_17_110	2017	Summer	Forest	F1	110	30.71	2.72	53	3.87	96.36	0
Summer_17_111	2017	Summer	Forest	F1	111	30.71	2.72	53	3.87	96.36	0
Summer_17_112	2017	Summer	Forest	F1	112	30.71	2.72	53	3.87	96.36	0
Summer_17_113	2017	Summer	Orchard	P4	113	29.54	1.36	69	4.07	16.74	177
Summer_17_114	2017	Summer	Orchard	P4	114	29.54	1.36	69	4.07	16.74	177
Summer_17_115	2017	Summer	Orchard	P4	115	29.54	1.36	69	4.07	16.74	177
Summer_17_116	2017	Summer	Orchard	P4	116	29.54	1.36	69	4.07	16.74	177
Summer_17_117	2017	Summer	Forest	F4	117	29.54	1.36	173	4.83	75.06	0
Summer_17_118	2017	Summer	Forest	F4	118	29.54	1.36	173	4.83	75.06	0
Summer_17_122	2017	Summer	Forest	F3	122	29.54	1.36	155	4.74	97.52	0
Summer_17_123	2017	Summer	Forest	F3	123	29.54	1.36	155	4.74	97.52	0
Summer_18_106	2018	Summer	Forest	F2	106	29.23	6.46	139	4.67	89.79	0
Summer_18_109	2018	Summer	Forest	F1	109	29.23	6.46	53	3.87	96.36	0
Summer_18_110	2018	Summer	Forest	F1	110	29.23	6.46	53	3.87	96.36	0
Summer_18_111	2018	Summer	Forest	F1	111	29.23	6.46	53	3.87	96.36	0
Summer_18_112	2018	Summer	Forest	F1	112	29.23	6.46	53	3.87	96.36	0
Summer_18_113	2018	Summer	Orchard	P4	113	28.31	5.42	69	4.07	16.74	177
Summer_18_116	2018	Summer	Orchard	P4	116	28.31	5.42	69	4.07	16.74	177
Summer_18_118	2018	Summer	Forest	F4	118	28.31	5.42	173	4.83	75.06	0
Summer_18_120	2018	Summer	Forest	F4	120	28.31	5.42	173	4.83	75.06	0
Summer_18_121	2018	Summer	Forest	F3	121	28.46	5.79	155	4.74	97.52	0
Summer_18_122	2018	Summer	Forest	F3	122	28.46	5.79	155	4.74	97.52	0
Summer_18_123	2018	Summer	Forest	F3	123	28.46	5.79	155	4.74	97.52	0
Summer_18_124	2018	Summer	Orchard	P2	124	29.23	6.46	51	3.73	0	640
Winter_17_103	2017	Winter	Orchard	P3	103	26.53	3.67	134	4.29	3.53	212
Winter_17_110	2017	Winter	Forest	F1	110	26.5	3.63	53	3.87	96.36	0
Winter_17_124	2017	Winter	Orchard	P2	124	26.5	3.63	51	3.73	0	640
